# Supplementary material for: Exome arrays capture polygenic rare variant contributions to schizophrenia
Source: Hum Mol Genet. 2016 Jan 5;25(5):1001–7. doi: 10.1093/hmg/ddv620 (PMC4754044; doi:10.1093/hmg/ddv620)
Supplement: Supplementary Data [file supp_ddv620_ddv620supp_table1.xlsx]

## Sheet: Supplemental_Table_1
exmID	rsID	CHR	BP	OR	P
exm83370	rs140232654	1	111739856	2.123	1.91e-05
exm636694	rs74440117	7	97863152	4.099	6.01e-05
exm1212112	rs74892550	16	3707191	1.659	0.000243
exm1456114	rs147802928	19	35941518	4.376	0.0003009
exm739183	rs146838872	9	12694094	9.563	0.0003042
exm280225	rs144338731	2	239038917	0.4643	0.0004391
exm1539764	rs36059660	20	36640870	1.56	0.000484
exm705081	rs118056333	8	70515476	1.612	0.0005044
exm660443	rs61757580	7	137374693	1.67	0.0005857
exm1068496	rs116932219	13	49281261	0.6063	0.0006552
exm1045302	rs34703321	12	122361711	0.6348	0.000656
exm1237305	rs79859029	16	31927353	2.304	0.0007721
exm631504	rs139049409	7	87005024	0.2518	0.0007895
exm852249	rs149406506	10	104231098	0.1688	0.0007991
exm1068488	rs143085034	13	49281101	0.6121	0.0008493
exm1336279	rs113141749	17	48594980	1.975	0.0008903
exm1232531	rs55859133	16	30128265	2.818	0.0009461
exm1015314	rs35890409	12	57569339	1.59	0.0009614
exm1045389	rs146415200	12	122404946	0.6459	0.001008
exm1391706	rs115661457	18	65181101	6.31	0.001018
exm1390316	rs201968749	18	60241617	0.4245	0.001131
exm750357	rs61738501	9	35957452	1.492	0.001134
exm1292551	rs143053789	17	8701147	2.153	0.001321
exm1540597	rs142678293	20	37198582	0.6047	0.001328
exm431744	rs199995620	4	159780791	5.987	0.001428
exm265841	rs61733649	2	219521110	1.529	0.00144
exm465785	rs138920492	5	83362312	1.753	0.001489
exm922272	rs201737201	11	64056551	4.512	0.001496
exm1480120	rs143817847	19	45762269	5.916	0.001521
exm973834	rs117331652	12	1702929	1.626	0.001552
exm747655	rs182687245	9	34726781	0.4867	0.001589
exm1150958	rs142798669	15	41797058	1.827	0.001697
exm1453379	rs150713418	19	33651386	25.42	0.001724
exm930273	rs71457718	11	66191859	0.6303	0.001733
exm205722	rs41382847	2	75879359	1.508	0.00182
exm76387	rs62646863	1	94568675	2.237	0.001901
exm1023332	rs184596477	12	78510661	1.847	0.001978
exm700188	rs74697155	8	49643960	0.5847	0.001992
exm80282	rs150978394	1	109730929	3.437	0.00201
exm1177998	rs143478022	15	75652907	2.329	0.002011
exm883453	rs151311625	11	5632555	2.355	0.002063
exm733198	rs61754061	8	145739416	1.703	0.002109
exm615988	rs192063213	7	40899987	1.817	0.002119
exm1582876	rs200334935	22	17449273	4.265	0.002178
exm732255	rs147517862	8	145659016	0.3555	0.002276
exm1415752	rs117824875	19	7533891	0.6332	0.002382
exm105339	rs138589439	1	155002634	6.777	0.002419
exm459392	rs201849167	5	70785311	2.336	0.002529
exm687350	rs76294724	8	21982847	1.515	0.002562
exm1024037	rs143156047	12	80904143	0.4945	0.002621
exm652984	rs144805034	7	120737809	0.5908	0.002633
exm1379042	rs61751705	18	21495347	2.418	0.002646
exm731685	rs146471243	8	145618248	1.994	0.002706
exm2252104	.	15	32916403	1.857	0.002709
exm997505	rs143706913	12	48181902	2.057	0.002724
exm532358	rs150461299	6	31742367	6.681	0.002732
exm877624	rs138799724	11	1858479	0.4145	0.002738
exm1277454	rs117976322	17	3119609	0.4532	0.002826
exm791168	rs200614765	9	135205594	3.143	0.002827
exm1534551	rs147746551	20	32255441	2.188	0.003019
exm1173560	rs139275643	15	71125358	1.746	0.003044
exm1214133	rs149200703	16	4748802	2.786	0.003074
exm2258221	rs141804012	7	151372719	4.557	0.003223
exm419933	rs72544141	4	114269433	0.2042	0.003249
exm383332	rs146978897	4	2934118	0.4743	0.003401
exm1347195	rs34406842	17	64738819	0.4091	0.003413
exm352304	rs149351332	3	133547639	0.3363	0.00344
exm1405403	rs118030930	19	3011146	1.487	0.003469
exm1339915	rs139104560	17	56385284	3.674	0.003595
exm237695	rs147678484	2	166003301	3.466	0.003611
exm1053103	rs150150422	12	132624701	1.678	0.003637
exm1214379	rs200500663	16	4802474	9.173	0.003645
exm2252944	rs148233199	17	32646547	3.297	0.003697
exm540168	rs146713427	6	34511830	3.092	0.003745
exm365678	rs2276802	3	178968568	0.2449	0.003748
exm1310244	rs118103228	17	30349325	2.554	0.003774
exm144274	rs41277164	1	207200895	0.5144	0.003809
exm470330	rs61743146	5	109756436	1.538	0.003828
exm931647	rs143155918	11	66475184	2.177	0.003855
exm686067	rs202092533	8	19276195	4.485	0.003865
exm1376581	.	18	13049812	19.97	0.003866
exm1569248	rs145488940	21	37660314	1.946	0.003998
exm2261884	rs10067518	5	173642871	0.2457	0.004012
exm150085	rs149911255	1	220232191	1.877	0.004081
exm322606	rs199790197	3	52727504	6.322	0.004091
exm138325	rs115136927	1	202128421	0.6824	0.004143
exm1451048	rs117266186	19	23545237	1.541	0.004191
exm899300	rs201449683	11	33631448	3.045	0.004232
exm1077822	rs41281662	13	103395425	2.249	0.004268
exm1055958	rs146153743	13	21306070	0.2784	0.004281
exm714021	rs117477069	8	104312381	1.549	0.004295
exm291793	rs151008831	3	13383322	0.5825	0.004321
exm895917	rs141834826	11	20066808	5.068	0.004323
exm284758	rs142582018	2	242572953	4.381	0.004353
exm428653	rs201336752	4	152577960	0.5216	0.004354
exm986401	rs141509089	12	13240162	1.546	0.004363
exm1316345	rs79968874	17	37370522	0.6212	0.004368
exm191473	rs141101216	2	46605083	3.608	0.004412
exm409390	rs150626762	4	81967542	6.326	0.004429
exm119288	rs147130564	1	163117163	0.2793	0.004438
exm796867	rs61742050	9	138903733	1.445	0.004451
exm274663	rs148284031	2	232458027	1.534	0.00447
exm1451911	rs146045772	19	31040226	0.5913	0.004477
exm406340	rs144921999	4	75937886	1.497	0.004482
exm833282	rs61758723	10	73970502	1.925	0.004699
exm256129	rs143703632	2	201438266	0.5752	0.004704
exm1376584	rs139860454	18	13049815	18.8	0.004757
exm911145	rs141990229	11	57261522	3.117	0.004783
exm1044225	rs149639375	12	121605337	0.2198	0.004921
exm1220892	rs147284278	16	17211505	3.365	0.004938
exm60024	rs143780365	1	53544152	0.1788	0.00494
exm25232	rs41273195	1	19468217	2.521	0.004999
exm1550540	NA	20	50406762	3.586	0.004999
exm456848	rs192222164	5	60839615	8.451	0.005028
exm464361	rs139589180	5	79768610	2.494	0.005044
exm330779	rs200842088	3	75788146	2.496	0.005062
exm1198	rs200339732	1	983011	3.904	0.005103
exm651511	rs8192687	7	113558919	0.5768	0.005103
exm188314	rs8192671	2	39224112	1.77	0.005113
exm1436809	rs115582213	19	15273335	1.416	0.005113
exm1019386	rs78100345	12	65269030	0.6891	0.005134
exm932105	rs200669310	11	66743675	0.1264	0.005154
exm305131	NA	3	43618366	1.619	0.005177
exm1573214	rs114511817	21	43531731	0.4379	0.005215
exm700280	NA	8	51449352	1.801	0.0054
exm1530431	rs140279087	20	25203612	1.721	0.005405
exm315383	rs140696444	3	49698316	2.271	0.005434
exm309255	rs114719990	3	47162897	2.361	0.005448
exm217794	rs147548529	2	103063608	0.4016	0.005463
exm236036	rs146287694	2	160843813	4.21	0.005555
exm764749	rs142307404	9	99522502	2.496	0.005555
exm1605275	rs201058049	22	37420423	1.562	0.005565
exm63348	rs139498867	1	57409459	0.6557	0.005616
exm12011	rs147962990	1	9323895	0.2235	0.005749
exm756694	rs149694033	9	79938036	1.551	0.005762
exm739431	rs200891478	9	13136783	0.5979	0.005856
exm1438969	rs144570608	19	16045076	0.5692	0.005856
exm67156	rs142887352	1	67559041	0.5355	0.005859
exm1177201	rs140289965	15	75122525	0.4409	0.005862
exm18935	rs142091248	1	15370588	2.925	0.005925
exm242185	rs142362355	2	172966952	3.798	0.005931
exm924537	rs138851076	11	64677324	1.753	0.005991
exm355105	rs115301879	3	140409919	2.015	0.006005
exm1025807	rs79015625	12	89995138	6.03	0.006005
exm796050	rs143616209	9	138457640	0.5413	0.006008
exm208445	rs143405154	2	86693737	0.3157	0.006026
exm1123142	rs114399408	14	93813726	1.632	0.00603
exm425933	rs35353789	4	142143607	0.6882	0.00604
exm1146689	rs61737331	15	34649064	0.6226	0.006082
exm495431	rs182776703	5	149751756	1.637	0.006102
exm545791	rs41273784	6	41533595	0.5951	0.006187
exm415135	rs2066702	4	100229017	0.1836	0.006314
exm274587	rs150482580	2	232392957	0.5925	0.00638
exm1025170	rs145801611	12	86373542	0.3615	0.006421
exm889255	rs146809873	11	8942867	0.5794	0.006517
exm944705	rs202046911	11	78431418	0.2657	0.006554
exm293379	rs145430192	3	15071948	2.155	0.006568
exm8579	rs139581412	1	6171835	0.1874	0.006643
exm605634	rs145682662	7	8110650	8.079	0.006666
exm1416560	rs142735881	19	7688627	8.088	0.006724
exm7796	rs148465057	1	3746432	0.6255	0.006731
exm1486761	rs34488893	19	48848554	1.425	0.006758
exm198501	rs61735656	2	68385190	0.4692	0.006789
exm792799	rs34657219	9	136199412	0.1347	0.00679
exm793279	rs28711662	9	136273902	0.1347	0.00679
exm792794	rs35316446	9	136199389	0.1347	0.006799
exm818459	rs35441986	10	32320002	1.59	0.006824
exm896873	rs113910234	11	22646800	1.42	0.006835
exm338768	rs202124437	3	113376159	3.662	0.006877
exm919535	rs149727586	11	62521139	1.97	0.006902
exm1151359	rs139291400	15	41861214	4.695	0.007021
exm520689	rs9885914	6	25600772	2.132	0.007085
rs9600211	rs9600211	13	74562669	0.6924	0.007092
exm339847	rs150344141	3	118931401	1.495	0.00711
exm369714	rs192763506	3	184542480	1.517	0.007121
exm449735	rs201671392	5	35876304	3.401	0.00717
exm2261568	rs75457563	3	98169442	4.08	0.00722
exm994603	rs35507033	12	40707778	0.6985	0.00727
exm449588	rs200721416	5	35763802	3.693	0.007326
exm628898	rs148164233	7	76903907	2.551	0.007344
exm766708	rs34138827	9	101767245	2.989	0.007358
exm232700	rs201189784	2	152369315	5.755	0.007375
exm480289	rs142562832	5	137521241	3.344	0.007413
exm545584	rs147506354	6	41166063	0.3663	0.007441
exm1187602	rs138457939	15	89866693	7.872	0.007467
exm2261624	NA	4	144994903	0.4598	0.007478
exm1013068	rs199765776	12	56663345	7.979	0.00748
exm625369	rs139629209	7	72880650	0.4621	0.007493
exm846716	rs148532930	10	99327674	1.893	0.00751
exm397551	rs150753801	4	47455100	1.462	0.007588
exm608171	rs150133134	7	21469640	0.498	0.007615
exm1330791	rs145837446	17	43922409	1.936	0.007616
exm85455	rs72650671	1	114380914	1.934	0.007617
exm679206	rs201039834	8	6302612	2.075	0.007632
exm1053994	rs139075637	12	133253180	2.044	0.007642
exm1203582	rs149707428	16	1841062	2.278	0.007741
exm1418003	rs151083198	19	8150382	5.587	0.00779
exm679123	rs61749465	8	6272353	2.432	0.007794
exm979283	rs150585849	12	6978545	0.2731	0.007852
exm973293	rs200234585	12	922913	5.686	0.007876
exm1615223	rs144373347	22	43606181	1.517	0.007935
exm344798	rs56407180	3	124303696	2.105	0.00804
exm758523	rs139913267	9	87338515	1.951	0.008075
exm331411	rs193078775	3	87017998	0.4435	0.008134
exm241895	rs62181680	2	172411153	0.6836	0.008138
exm1014056	rs41291993	12	57039080	0.6172	0.008145
exm1247421	rs113184828	16	66998370	0.6356	0.008155
exm329030	rs140481649	3	69026778	0.3702	0.008179
exm1343150	rs78309726	17	60069978	1.929	0.008203
exm895492	rs137986677	11	19172300	1.723	0.00821
exm1081994	rs142418115	13	114150039	0.4658	0.008211
exm958777	rs147398904	11	117282575	1.888	0.00822
exm1190987	rs7172758	15	91524841	1.448	0.008262
exm586862	rs41289373	6	151673070	1.406	0.008265
exm430156	rs139269689	4	155287548	5.625	0.008279
exm72017	rs184891690	1	86499587	0.6772	0.008316
exm1196416	rs143766173	16	427765	3.324	0.008335
exm1171583	rs144338336	15	66813452	0.2748	0.008401
exm1202257	rs142753188	16	1547045	4.545	0.008403
exm289441	rs147523071	3	10103845	0.3711	0.008442
exm412520	rs147945998	4	88766678	3.961	0.008476
exm960038	rs139227835	11	118344600	2.913	0.008508
exm154071	rs199619932	1	227165224	1.951	0.008522
exm198629	rs34338164	2	68615546	0.7036	0.008534
exm251426	rs140763694	2	187370262	0.5876	0.008535
exm28591	rs146179360	1	22154901	2.726	0.008543
exm1084576	rs145657579	14	20848532	0.6027	0.008569
exm1076661	rs199880269	13	100622717	1.884	0.008607
exm1117621	rs142882254	14	77810133	0.3707	0.008637
exm449228	rs146933471	5	34954704	4.593	0.008699
exm430340	rs6054	4	155489608	1.48	0.008735
exm1224123	rs200144864	16	21038386	3.616	0.008753
exm827988	rs201464655	10	64974224	2.12	0.008776
exm20404	rs199881062	1	16256519	15.66	0.008828
exm543241	rs200334468	6	37250698	15.68	0.008857
exm1494611	rs113141947	19	50967735	1.405	0.009083
exm333042	rs147071610	3	98235681	1.58	0.009093
exm1352296	rs201882790	17	72769771	0.1992	0.009097
exm1127906	rs199500701	14	102027868	0.6483	0.009107
exm151125	rs189566529	1	222832967	1.768	0.009113
exm1040792	rs142907547	12	116429545	0.2787	0.009127
exm1115526	rs180960227	14	75330435	0.24	0.009169
exm719970	rs149193849	8	125531106	2.107	0.009188
exm1307855	rs139731845	17	27614186	2.023	0.009237
exm2261018	rs11694156	2	12384394	1.934	0.009263
exm1275311	rs142917502	17	1640717	5.576	0.009276
exm372454	rs145747140	3	190321920	0.1449	0.009298
exm1070615	rs117024941	13	53042440	0.3091	0.009313
exm203005	rs62000430	2	73868394	0.6781	0.009336
exm2271208	rs12338220	9	99330052	2.597	0.009339
exm1419507	rs201654775	19	8610596	2.665	0.009349
exm189292	rs143317812	2	42990569	2.43	0.009375
exm175579	rs12713559	2	21229068	0.1452	0.009395
exm228795	rs72989577	2	133538651	1.435	0.009396
exm714838	rs182216711	8	106801042	0.5782	0.009405
exm875508	rs140885000	11	1256549	7.538	0.009411
exm546584	rs200271005	6	42073031	1.876	0.009476
exm125651	rs138546816	1	176563779	0.6265	0.009506
exm1294597	rs150346984	17	10411253	1.506	0.009563
exm11427	rs144174535	1	8526071	0.5427	0.009652
exm1490786	rs143098791	19	49967454	2.303	0.009668
exm526092	rs145164303	6	29455505	0.3024	0.009673
exm759327	rs112682750	9	90342523	1.4	0.00973
exm528702	rs141726704	6	30698242	7.43	0.009753
exm721190	rs147579193	8	133015528	0.6529	0.009755
exm568036	rs200657499	6	100055023	4.462	0.01016
exm701071	rs142433792	8	54682303	0.2831	0.01025
exm943723	rs34717321	11	77412456	2.055	0.01026
exm1063936	rs117103342	13	38156538	1.458	0.01032
exm472405	rs115456755	5	115319078	7.357	0.01033
exm1180459	rs140959198	15	78789534	0.6468	0.01035
exm830555	rs200447906	10	71658478	2.238	0.01039
exm618244	rs113587743	7	44663949	0.476	0.01041
exm1607024	rs34066624	22	38129388	1.583	0.01048
exm592757	rs151135411	6	160831796	0.206	0.01055
exm409041	rs151024112	4	80327982	4.4	0.01057
exm350174	rs76315272	3	130279271	1.384	0.01058
exm2251598	rs11568703	13	95858912	1.758	0.01064
exm58454	rs145211070	1	51860112	4.409	0.0107
exm984556	rs201585352	12	11214634	0.7124	0.01072
exm852562	rs151088981	10	104493338	0.5735	0.01074
exm1362107	rs149440649	17	77043860	14.57	0.01075
exm1050288	rs141011175	12	125451677	2.532	0.01082
exm303349	rs35288908	3	41267276	1.998	0.01085
exm255624	rs61752178	2	198949074	0.568	0.01088
exm602434	rs200241348	7	5232789	2.789	0.01089
exm107506	rs41264975	1	155734742	1.563	0.0109
exm508599	rs2973744	5	177689216	1.596	0.0109
exm722275	rs186646388	8	134114798	1.495	0.01094
exm1330098	rs147427660	17	43226796	4.367	0.01096
exm139481	rs34702760	1	203139556	2.167	0.01103
exm1096921	rs149756603	14	35777256	1.939	0.01104
exm238070	rs139327086	2	166731284	2.269	0.01105
exm1145913	rs61996338	15	34080515	4.363	0.01109
exm641462	rs41303501	7	100226902	1.61	0.01119
exm1213855	rs142136567	16	4644482	1.493	0.01119
exm1231594	rs75331747	16	29899123	14.39	0.0112
exm29322	rs143669458	1	22206977	0.585	0.01128
exm1541424	rs41277006	20	39831546	0.559	0.01128
exm1153198	rs146739833	15	42364046	0.5184	0.01129
exm581967	rs14812	6	138734169	1.787	0.0113
exm303444	rs188590896	3	41723090	1.587	0.01131
exm1581522	rs149778986	21	47738093	2.077	0.01133
exm791428	rs11243798	9	135374906	1.564	0.01135
exm1561608	rs138539292	20	62707975	1.471	0.01138
exm766124	rs34769888	9	100961704	0.6718	0.01142
exm909608	rs144556094	11	56230074	5.324	0.01142
exm1145611	rs199638420	15	33922231	14.04	0.01152
exm30899	rs144247660	1	23759609	0.2095	0.01153
exm1090166	rs142399331	14	23826790	0.1531	0.01157
exm575770	rs111976561	6	123126106	0.625	0.01159
exm2221066	rs11064437	12	6982162	0.2089	0.0116
exm1254713	rs145208697	16	70819670	0.6811	0.01164
exm962946	rs149898423	11	119227996	2.07	0.01168
exm857018	NA	10	115609488	0.209	0.01168
exm983873	rs3759251	12	10954383	0.7057	0.0117
exm1037831	rs150349412	12	112184086	2.177	0.01171
exm485528	rs61739886	5	140480475	1.426	0.01172
exm494457	rs104893915	5	149359991	0.4609	0.01172
exm415136	.	4	100229021	5.212	0.01174
exm287699	rs146536201	3	9408637	2.069	0.0118
exm1291489	rs201891953	17	8135414	2.811	0.01184
exm555009	rs41273726	6	51893107	1.426	0.01191
exm603072	rs200992316	7	5417170	1.495	0.01191
exm844701	rs150772804	10	97583002	2.495	0.01191
exm204809	rs144134701	2	74732479	3.225	0.01194
exm1214909	rs113388005	16	4924909	5.156	0.01194
exm552581	rs142766401	6	46660026	2.161	0.01197
exm1448450	rs35358946	19	19790690	0.657	0.01198
exm617191	rs142372267	7	44113749	3.025	0.01203
exm756176	rs201687441	9	79321690	3.768	0.01204
exm1489059	rs5447	19	49481243	0.4994	0.01204
exm1020634	rs201821879	12	69203017	2.902	0.01205
exm638466	rs1273679	7	99170338	1.979	0.0121
exm1041979	rs182742763	12	119540049	1.561	0.01212
exm50285	rs34970884	1	42045770	1.673	0.01231
exm57865	rs141515954	1	48694997	1.578	0.01231
exm145740	rs80356682	1	209799066	3.162	0.01231
exm480004	rs201002056	5	137426467	7.118	0.01232
exm1359903	rs9895373	17	76121004	2.683	0.01234
exm988374	rs71539465	12	19475601	2.328	0.01235
exm261253	rs144699107	2	210557565	2.29	0.01239
exm279663	rs201910589	2	238642460	1.375	0.01241
exm993716	rs149542398	12	33031888	3.203	0.01242
exm1164841	rs145838565	15	57731627	3.747	0.01242
exm1528397	rs80161121	20	20269545	0.2118	0.01242
exm15146	rs144060195	1	11807600	2.026	0.01248
exm262967	rs143513000	2	215891583	1.746	0.01248
exm267940	rs201069890	2	220100476	2.974	0.01249
exm78122	rs140849467	1	100949960	5.215	0.01251
exm877581	rs140659236	11	1857514	1.488	0.01251
exm1295364	rs192012879	17	10728958	2.191	0.01253
exm1602508	rs149865154	22	32631018	0.5207	0.01253
exm1141359	rs142727980	15	22963869	1.487	0.01262
exm657774	rs201049041	7	130001046	5.191	0.01266
exm420990	rs6844109	4	119736701	4.241	0.01268
exm329977	rs146220182	3	72897459	0.5282	0.01272
exm573338	rs148785195	6	116442686	1.631	0.01274
exm388201	rs138612545	4	8221220	0.3222	0.01282
exm901097	rs150762709	11	36615697	0.6385	0.0129
exm1390717	rs11664907	18	61234039	1.95	0.01295
exm296962	rs72552293	3	32181723	0.2576	0.01297
exm730573	rs200620019	8	145107915	2.045	0.01297
exm171197	rs145408226	2	8890333	1.826	0.01304
exm52143	rs143992266	1	43890811	1.417	0.01305
exm598460	rs187845066	7	1520077	0.587	0.01305
exm655224	rs144637656	7	127326782	2.279	0.01312
exm983972	rs77609577	12	10961978	0.7109	0.01312
exm951034	rs61730847	11	102495959	0.729	0.01318
exm79346	rs183598697	1	108766348	0.4662	0.01324
exm383745	rs200178417	4	3133368	6.973	0.01327
exm427781	rs143057152	4	149075755	0.5434	0.01328
exm18782	rs148047054	1	14107658	5.153	0.01334
exm586838	rs61757549	6	151672573	0.5144	0.01334
exm1405336	rs143713547	19	3000655	1.688	0.01336
exm1578088	rs145545716	21	46032083	0.2143	0.01336
exm725040	rs201458837	8	143623536	3.706	0.01337
exm983886	rs76112700	12	10954632	0.7102	0.0134
exm983952	rs74611066	12	10959438	0.7117	0.01341
exm874820	rs72655333	11	1093709	0.6367	0.01344
exm1115649	rs148670608	14	75376687	0.2924	0.01345
exm1305737	rs61755367	17	26881438	0.2159	0.01352
exm561075	rs45572237	6	74496984	0.6693	0.01354
exm1598250	rs149955255	22	29879534	1.635	0.01354
exm1346591	rs12452285	17	63189687	0.2921	0.01359
exm124770	rs143152120	1	173930949	1.719	0.0136
exm391121	rs200723168	4	16165136	2.046	0.01363
exm1102292	rs79804050	14	53331183	0.5569	0.01371
exm886494	rs148791938	11	6648767	5.004	0.01373
exm1552395	rs147120329	20	56136474	1.849	0.01381
exm232611	rs78592085	2	152346522	0.5505	0.01385
exm248728	rs201437752	2	179605212	0.3527	0.01385
exm156153	rs200354373	1	228506687	2.626	0.01393
exm68897	NA	1	75072554	0.6766	0.01393
exm1288825	rs3744255	17	7637789	1.393	0.01398
exm869479	rs114676801	11	211203	0.7225	0.014
exm1455628	rs146776859	19	35775693	0.4421	0.01401
exm457997	rs35601230	5	65350412	13.39	0.01402
exm1592281	rs141981803	22	23401668	1.953	0.01402
exm1577122	rs150071509	21	45845699	2.031	0.01407
exm238629	rs187453572	2	167142893	0.3278	0.01408
exm1576932	rs150484698	21	45815425	2.031	0.0141
exm713923	rs145786248	8	103846946	1.556	0.01414
exm830624	rs201399235	10	71697471	13.6	0.01415
exm523670	rs61736082	6	27277716	0.6861	0.01416
exm1497610	rs200100855	19	52115500	6.842	0.01418
exm499323	rs56005928	5	156675985	2.219	0.01419
exm412629	rs146563765	4	88903899	3.128	0.01421
exm453430	rs138182863	5	43294166	2.953	0.01422
exm2012605	rs139571477	22	41650338	2.905	0.01427
exm348686	rs140716300	3	128971732	2.148	0.01428
exm570487	rs139030777	6	109481776	0.3271	0.01429
exm144254	rs35299018	1	207196790	0.4142	0.01437
exm695951	rs199683391	8	37791882	0.1606	0.01443
exm88273	rs141364091	1	118486119	0.554	0.01447
exm317726	rs199539734	3	50334239	1.778	0.01447
exm1365760	rs2659016	17	79171967	6.812	0.01447
exm190120	rs201151187	2	44023025	0.4995	0.01448
exm58898	rs142456533	1	52520740	0.6893	0.0145
exm401671	rs189474276	4	62761464	0.5819	0.01451
exm1540656	rs200985539	20	37255691	0.5402	0.01452
exm1604162	rs148296684	22	36661354	2.912	0.01452
exm37512	rs146389695	1	28595709	0.7261	0.01453
exm523133	rs142951857	6	26463621	2.026	0.01453
exm1175247	rs151004999	15	73635845	13.2	0.01454
exm934763	rs139388711	11	67926515	3.304	0.01458
exm373947	rs199587312	3	194344421	3.328	0.01463
exm44243	rs34390044	1	36212547	0.6914	0.01464
exm186544	rs11901202	2	37041439	2.613	0.01464
exm458569	rs144312303	5	67586574	6.796	0.01465
exm704077	rs201004658	8	67579186	2.903	0.01467
exm1289587	rs2270516	17	7750436	0.48	0.01471
exm273383	rs146926587	2	231041401	6.558	0.01473
exm1438139	rs138540917	19	15752322	0.4302	0.01479
exm330950	rs200412132	3	77629163	0.3773	0.01481
exm1158954	rs200690460	15	45695570	4.992	0.01494
exm910860	rs139866329	11	57145296	0.445	0.01499
exm1038938	rs200770928	12	113382281	0.3976	0.01501
exm907617	rs118070041	11	55339848	0.6965	0.01503
exm426447	rs6840796	4	144617397	0.3983	0.0151
exm870864	rs143037442	11	497995	3.674	0.01527
exm1092469	rs149481717	14	24620821	1.543	0.01528
exm109369	rs112144116	1	156521547	1.553	0.01529
exm1086979	rs139460746	14	21972019	0.6288	0.0153
exm1331437	rs11537609	17	44791322	0.6915	0.01533
exm236970	rs74162075	2	163167419	0.4928	0.01534
exm1260841	rs139253468	16	79245626	2.301	0.01535
exm776575	rs140834286	9	119495755	4.959	0.01537
exm767684	rs150907336	9	104153052	2.417	0.01542
exm240569	NA	2	170177325	1.706	0.01543
exm2268942	rs6678328	1	159598533	0.3015	0.01548
exm904828	rs140491853	11	47311026	4.14	0.01548
exm545026	rs149586823	6	39876849	3.644	0.0155
exm651439	rs200605903	7	113518832	0.0827	0.01553
exm55918	rs56114653	1	46496942	0.6233	0.01558
exm413801	rs141872900	4	90856377	1.382	0.01563
exm965625	rs138781398	11	123847831	1.51	0.01563
exm1492053	rs200190780	19	50216032	2.428	0.01564
exm1011864	rs148568175	12	56351401	0.4177	0.01566
exm2249459	rs140956245	10	99349783	0.1636	0.01569
exm854560	rs117768807	10	105971911	1.51	0.01577
exm640174	rs61756195	7	99786108	2.12	0.01583
exm1614931	rs146216961	22	43529323	0.2686	0.01584
exm1151282	rs148972694	15	41853402	2.504	0.01593
exm1008098	rs142428878	12	53647451	2.89	0.01596
exm365243	rs137853118	3	172737276	4.911	0.01597
exm1057542	rs145716754	13	24863179	0.3806	0.016
exm1112002	rs117405927	14	71502824	0.5139	0.01601
exm912751	rs149668211	11	58477315	3.26	0.01602
exm1457483	rs139492953	19	36234727	4.9	0.01602
exm672670	rs3800791	7	150873246	4.106	0.01604
exm1615132	rs140875180	22	43572378	3.563	0.01606
exm790112	rs201633009	9	134340444	4.909	0.01609
exm625329	rs150115317	7	72857130	1.489	0.0161
exm184456	rs142329784	2	31562393	3.024	0.01612
exm631485	rs144004176	7	86990819	2.102	0.01614
exm143126	rs148757687	1	206225341	2.743	0.01618
exm1259423	rs16963331	16	75448480	0.5916	0.01618
exm1033161	rs17038766	12	107155131	2.352	0.01624
exm1106566	rs138166073	14	64065556	3.581	0.01625
exm2266340	rs17053767	6	126392441	1.765	0.01626
exm845339	rs138680811	10	98157006	0.496	0.01626
exm1212001	rs138615800	16	3656525	0.65	0.01626
exm717419	rs61758149	8	120575249	2.032	0.01629
exm1108713	rs149521594	14	65263313	0.2689	0.01633
exm201496	rs185596534	2	71886111	3.062	0.01636
exm11185	rs202161082	1	8397995	6.548	0.01644
exm1146612	rs61737334	15	34646769	0.6982	0.01646
exm1512772	rs140953934	19	57723088	3.295	0.01646
exm1371036	rs2292969	17	80899349	1.369	0.01647
exm793776	rs145897018	9	136401892	0.3616	0.01648
exm497607	rs141567625	5	151045999	3.281	0.01649
exm841475	rs140135243	10	93390240	4.022	0.01652
exm1107750	rs147367593	14	64892766	2.041	0.01653
exm700684	rs149497456	8	53076592	1.776	0.01654
exm390742	rs143515975	4	15689208	2.83	0.01666
exm1311962	rs139668128	17	33521101	0.2252	0.01667
exm1429706	rs147439765	19	12015694	0.5764	0.01667
exm1144647	rs200770610	15	31283667	1.679	0.01676
exm1145888	rs10851894	15	34064302	4.067	0.01676
exm86392	rs13990	1	115266559	0.08551	0.01682
exm367308	rs151134207	3	183476697	3.61	0.01687
exm815421	rs146511800	10	26243804	0.4353	0.01691
exm1366223	rs145662017	17	79254530	1.726	0.01695
exm1488931	rs139766244	19	49448156	0.3847	0.01695
exm406638	rs201097456	4	76722349	3.537	0.01697
exm2257052	rs138460675	5	153857407	0.3626	0.01698
exm356252	rs146967957	3	142408506	2.999	0.017
exm1488232	rs142980324	19	49261218	3.538	0.01702
exm670337	rs193067128	7	149558744	1.665	0.01705
exm1615143	rs146960427	22	43575666	4.038	0.01705
exm105625	rs113878254	1	155030595	0.08572	0.01707
exm541905	rs151226715	6	36098434	2.29	0.01709
exm1515345	rs139303329	19	58483860	1.499	0.01709
exm178086	rs71441018	2	26453084	6.529	0.0171
exm764638	rs151326868	9	99404124	2.851	0.01716
exm47463	rs150210782	1	39801540	3.025	0.01717
exm405180	rs142937879	4	73149182	1.817	0.01724
exm1007818	rs149264090	12	53566174	1.575	0.01731
exm1254082	rs17883716	16	70508544	1.808	0.01731
exm1258697	rs35874850	16	74773995	0.6655	0.01734
exm1227494	rs35474263	16	24802347	0.6035	0.01736
exm186521	rs2072525	2	37035945	3.219	0.01738
exm1432317	rs117345957	19	13041287	0.5987	0.01739
exm294034	rs151071780	3	15677148	0.4779	0.01745
exm742482	rs142646886	9	20789378	4.022	0.01746
exm28735	rs143543800	1	22161394	1.667	0.01753
exm588708	rs41302051	6	153296472	1.348	0.01754
exm665074	rs35984674	7	142566065	0.3654	0.01758
exm231115	rs141827692	2	141707812	0.6885	0.0176
exm560966	rs143082026	6	74440104	0.6252	0.01764
exm2256242	rs191421902	4	100789312	2.342	0.01767
exm1583168	rs35327402	22	17618937	1.467	0.01767
exm851098	rs149442033	10	103766311	0.6767	0.01771
exm157334	rs148628311	1	229623359	0.6076	0.01776
exm602111	rs77680119	7	4899694	1.343	0.01777
exm850488	rs200907211	10	102822709	0.2277	0.01781
exm1207386	rs200835546	16	2347515	4.784	0.01781
exm1418098	rs139306099	19	8160379	12.19	0.01781
exm737677	rs148237651	9	5787439	4.076	0.01786
exm1433621	rs148701997	19	14001089	1.59	0.01787
exm1165375	rs113298164	15	58855748	2.008	0.01792
exm647640	rs79499902	7	103202327	1.974	0.01793
exm654279	rs200398787	7	123302011	4.766	0.01796
exm1366749	rs199906132	17	79429896	0.2304	0.01802
exm1057912	rs145290616	13	25052376	0.3098	0.01804
exm953416	rs199936135	11	108032875	0.3888	0.01807
exm843062	rs45522236	10	95400694	0.6678	0.01808
exm1519002	rs201063075	20	1459025	2.692	0.01809
exm1165795	rs141414694	15	59383289	2.554	0.0181
exm161596	rs149518435	1	236371376	1.439	0.01812
exm453020	rs151191974	5	41912223	1.41	0.01818
exm960859	rs34978247	11	118533594	1.385	0.01822
exm578219	rs142296383	6	131220689	0.2756	0.01824
exm1233394	rs33997546	16	30581676	1.435	0.01824
exm865701	rs139123582	10	132891465	1.343	0.01825
exm1091992	rs61752842	14	24566139	1.582	0.01825
exm1202724	rs148663745	16	1634246	6.504	0.01825
exm1337140	rs143894806	17	48742513	0.3405	0.01826
exm648371	rs138345617	7	105182969	2.069	0.01836
exm109139	rs111450230	1	156437912	1.843	0.01837
exm1242730	rs61746763	16	56919216	2.998	0.01837
exm491000	rs145724323	5	141337002	0.1741	0.01841
exm911930	rs149361937	11	57946999	0.2293	0.01844
exm428594	rs138026287	4	152499205	0.4538	0.01845
exm228893	rs192960876	2	133541446	4.076	0.01846
exm316916	rs143972186	3	50005855	0.6572	0.01849
exm378755	rs141442388	4	517332	3.212	0.01849
exm1282045	rs201827537	17	4835991	12.28	0.01849
exm807953	rs56054476	10	6066242	4.737	0.0185
exm179870	rs112618911	2	27327221	1.666	0.01852
exm1077812	rs201159386	13	103395065	0.08837	0.01852
exm172926	rs138327123	2	11727568	0.2309	0.01853
exm316905	rs142246877	3	50005373	0.6573	0.01853
exm324292	rs2232337	3	53889368	0.6977	0.01854
exm501434	rs72824990	5	167489170	0.6999	0.01854
exm1276419	rs79597880	17	2238152	0.6395	0.01866
exm1163077	rs201130454	15	52902450	12.19	0.01868
exm1561822	rs148972645	20	62838961	0.5222	0.01868
exm1568612	rs143782194	21	36081024	0.2742	0.0187
exm694817	rs138108276	8	33361318	0.6579	0.01872
exm1790959	rs72663547	13	113744000	2.707	0.01874
exm352556	rs145365504	3	134077435	1.4	0.01879
exm441391	rs142901767	5	1052486	12.13	0.01879
exm976798	rs41276738	12	6143978	1.449	0.01882
exm1542872	rs142229360	20	42355213	3.211	0.01883
exm1318775	rs72819644	17	38633854	0.6858	0.01884
exm249296	rs141213991	2	179641112	0.5028	0.01891
exm1461308	rs189704315	19	38379447	1.735	0.01898
exm880016	rs111586358	11	3704444	3.159	0.01899
exm438028	rs4253316	4	187175753	1.476	0.01907
exm125444	rs201193007	1	175355216	0.1727	0.01909
exm1159402	rs117103804	15	48444430	1.467	0.01909
exm1576284	rs142917827	21	45675997	0.4824	0.0191
exm908671	rs151296695	11	55861523	1.518	0.01912
exm1602665	NA	22	32792192	0.276	0.01912
exm1454661	rs149040820	19	35250996	0.4589	0.01918
exm224353	rs201415263	2	121981952	3.495	0.01919
exm927079	rs200369244	11	65351159	6.468	0.0192
exm1348593	rs146809464	17	66551822	3.952	0.01922
exm1535763	rs59126805	20	33508358	1.661	0.01928
exm996873	rs146932871	12	46764973	1.6	0.01932
exm590388	rs61756209	6	158510956	1.828	0.01934
exm796071	rs182523305	9	138516188	1.835	0.01935
exm1146706	rs138691157	15	34649616	1.921	0.01935
exm2252695	rs33969373	16	68856088	1.45	0.01935
exm956309	rs45466992	11	113267957	2.77	0.01938
exm1566685	rs145937537	21	34012088	1.896	0.01942
exm323758	rs138820989	3	53263383	0.5242	0.01946
exm442408	rs144081179	5	1463932	0.0897	0.01947
exm814609	rs76503485	10	24783521	0.632	0.01947
exm1434149	rs199688398	19	14083644	1.539	0.01948
exm574414	rs9489124	6	117642495	3.496	0.0195
exm1321079	rs149344143	17	39534363	0.1741	0.01955
exm1521602	rs140305967	20	3236756	1.765	0.01955
exm620980	rs76060602	7	48547481	0.7017	0.01962
exm695170	rs61744028	8	36703120	1.444	0.01963
exm686572	rs139782965	8	20107433	0.5564	0.0197
exm779605	rs144581550	9	125551738	3.537	0.0197
exm895331	rs202083124	11	18764910	3.473	0.0197
exm553928	rs147715336	6	49403267	6.34	0.01976
exm441357	rs185789971	5	1038088	0.3722	0.01978
exm1067642	rs144881601	13	46584582	2.231	0.01978
exm399171	rs139687172	4	52942986	0.6973	0.01982
exm1260941	rs148875027	16	80641994	0.3155	0.01983
exm1560209	rs150461578	20	62322188	0.3709	0.01983
exm1539048	NA	20	35627310	3.538	0.01985
exm1442061	rs45445097	19	17441660	0.3169	0.01986
exm360439	rs138319759	3	155232543	11.89	0.01989
exm1597133	rs201380132	22	28503194	2.449	0.0199
exm1619251	rs143397270	22	47087651	0.3913	0.01993
exm1446304	rs145639224	19	19017899	1.762	0.01994
exm963924	rs200857366	11	120996458	6.336	0.02
exm1067124	rs138358301	13	45970147	1.414	0.02001
exm200254	rs2080391	2	71058270	2.912	0.02006
exm1211861	rs147492092	16	3640985	3.468	0.02007
exm2267604	rs354772	13	58158127	2.783	0.02009
exm1351363	rs142434865	17	72338037	3.987	0.0201
exm634796	rs191341151	7	92979199	1.632	0.02017
exm241327	rs34509373	2	171191945	2.367	0.02019
exm231420	rs140940814	2	144704689	6.179	0.02023
exm796761	rs112505519	9	138830120	2.297	0.02023
exm977316	rs61731141	12	6464944	3.846	0.02027
exm189283	rs147328832	2	42990476	1.548	0.02028
exm883218	rs3802978	11	5537245	0.7281	0.02028
exm522762	rs142785600	6	26392768	0.4749	0.02029
exm152314	rs150333766	1	224517810	1.491	0.0203
exm956303	rs201098042	11	113266863	0.4979	0.02033
exm787471	rs148243375	9	131866493	2.303	0.02036
exm1186068	rs202058432	15	86940657	6.27	0.02041
exm762053	rs71496423	9	95738957	1.466	0.02042
exm1084768	rs76466486	14	20864781	0.6409	0.02044
exm947798	rs188466230	11	92577425	6.291	0.02046
exm189521	rs112504846	2	43506979	1.684	0.02048
exm357123	rs201075188	3	146322998	1.962	0.02049
exm1024916	rs147080103	12	85515500	3.448	0.02052
exm800481	rs200423543	9	139838414	1.506	0.02063
exm918946	rs138726440	11	62400116	1.515	0.02064
exm1300086	rs200146361	17	18043906	1.775	0.02068
exm1108793	rs147059670	14	65289773	0.2354	0.02075
exm2003480	rs201155796	2	225750874	2.641	0.02079
exm866834	rs41306834	10	134627760	1.692	0.02079
exm1057029	rs149638449	13	23928866	0.09195	0.02079
exm1263670	rs150655343	16	84132708	6.283	0.02081
exm1405190	rs144419578	19	2936664	1.743	0.02086
exm19032	rs12048768	1	15441090	0.533	0.02087
exm1293883	rs145711576	17	10298628	0.1762	0.02087
exm89108	rs201782441	1	120278017	3.14	0.02089
exm896286	rs149362244	11	20424519	2.051	0.0209
exm705221	rs149362749	8	70667793	1.394	0.02095
exm294706	rs200870841	3	17300064	6.232	0.02096
exm9850	rs41307749	1	6635259	0.6361	0.02102
exm623469	rs201452191	7	64451646	0.3178	0.02104
exm1110820	rs142128849	14	69808447	2.919	0.02112
exm748317	rs144873402	9	35106000	3.851	0.02115
exm214942	rs144102300	2	98737884	0.5921	0.02117
exm1084043	rs199690567	14	20612762	0.1771	0.02119
exm132341	rs145363119	1	186324810	0.09223	0.02122
exm156057	rs56306215	1	228495983	0.5096	0.02122
exm706901	rs200621033	8	77766266	3.873	0.02124
exm478540	rs181509624	5	134056770	2.127	0.02128
exm641406	rs144665594	7	100218608	11.53	0.02138
exm1155734	rs45530831	15	43621136	0.6714	0.02139
exm429922	rs145643489	4	155219276	6.222	0.0214
exm1033921	rs77241670	12	108912399	1.361	0.02143
exm665388	rs118026031	7	142630489	0.3759	0.0215
exm1185692	rs149781236	15	86273756	0.4173	0.02152
exm106994	rs150285216	1	155408686	2.746	0.02153
exm771434	rs191479924	9	113169013	0.5588	0.02156
exm1037979	rs199721843	12	112308111	2.207	0.02157
exm178750	rs199904558	2	26696027	0.3977	0.0216
exm690538	rs144212581	8	25156496	0.2846	0.02165
exm197790	rs149531891	2	64780256	0.5117	0.02166
exm773858	rs141550105	9	116185703	0.4161	0.02166
exm802566	rs145877051	9	140127809	1.913	0.02166
exm996985	rs145725599	12	47471980	3.407	0.02168
exm535177	rs61755045	6	32190550	0.178	0.0217
exm2251669	rs147812632	14	105418719	0.729	0.02179
exm255921	rs200772751	2	201334686	0.4201	0.02181
exm428949	rs138548694	4	153791955	1.543	0.02181
exm672772	rs191107003	7	150884574	1.841	0.02181
exm1353835	rs201550425	17	73239193	2.414	0.02186
exm1608245	rs150283064	22	38617570	1.674	0.02187
exm293552	rs140901333	3	15259048	1.378	0.02188
exm774756	rs143876527	9	117012903	1.462	0.02189
exm1433251	rs142646684	19	13879261	2.61	0.02189
exm548928	NA	6	43190293	0.6185	0.02189
exm273215	rs188117573	2	230723595	0.2387	0.02191
exm1393386	rs149729975	18	72999205	0.5771	0.02191
exm1209752	rs149605777	16	3065397	0.4912	0.02197
exm1391752	rs149874821	18	66348256	1.531	0.02197
exm1507216	rs139504696	19	55512201	0.4805	0.02199
exm957401	rs118134956	11	114577567	0.436	0.02201
exm322502	rs147499494	3	52668826	3.392	0.02205
exm911936	rs141876179	11	57947084	1.463	0.02205
exm1619660	rs147595191	22	50216725	1.379	0.02209
exm2269370	rs61407470	2	217568101	1.637	0.02216
exm491466	rs150713689	5	143587022	1.526	0.02216
exm502086	rs148264566	5	168093556	1.731	0.02217
exm254468	rs34740616	2	197002331	0.6364	0.02223
exm1130273	rs28903081	14	104165271	3.879	0.02225
exm626302	rs41523046	7	73474308	0.3195	0.02226
exm1085618	rs11538171	14	21464935	2.25	0.02226
exm27587	rs143662289	1	21071406	1.445	0.02227
exm291254	rs200578477	3	12857413	0.4803	0.02228
exm25001	rs143617535	1	19415446	0.3778	0.0223
exm1524872	rs78074693	20	9364916	0.1806	0.02235
exm276795	rs34026756	2	234398065	3.876	0.0224
exm12036	rs199945510	1	9324108	3.111	0.02243
exm1172547	rs200437386	15	68607999	3.384	0.02252
exm144005	rs141320420	1	207107939	2.928	0.02256
exm640623	rs200560531	7	100007167	0.2854	0.02259
exm421415	rs114886951	4	120423809	1.509	0.02276
exm933606	rs143726971	11	67265636	1.409	0.02277
exm237207	rs199810876	2	164467438	11.46	0.02278
exm673851	rs56099066	7	151800292	3.432	0.02278
exm125685	rs201111080	1	176640107	6.095	0.02279
exm960766	rs148871740	11	118526583	1.37	0.02283
exm613157	rs143433782	7	31855736	11.21	0.02286
exm546641	rs138013556	6	42110133	1.38	0.02291
exm569001	rs141465160	6	106553383	2.724	0.02294
exm109372	rs139298563	1	156521765	0.5488	0.02299
exm1494588	rs199724633	19	50964859	4.489	0.02299
exm1175352	rs11574476	15	73994778	0.2416	0.02301
exm1070711	rs61756205	13	53240958	1.58	0.02303
exm1376785	rs117901677	18	13100377	1.357	0.02306
exm18666	rs151133690	1	14105142	1.387	0.02308
exm608750	rs201050208	7	21828900	11.17	0.02311
exm202491	rs73945001	2	73675110	0.4018	0.02312
exm554081	rs199917136	6	49519048	0.3828	0.02317
exm1468727	rs145109616	19	41056172	2.341	0.0232
exm1555236	rs200531495	20	60856154	3.781	0.0232
exm1600941	rs151265075	22	31533855	0.4826	0.02321
exm1486210	rs146309259	19	48624555	1.353	0.02324
exm1148615	rs200412140	15	40591092	2.713	0.02326
exm133827	rs141321678	1	196977644	2.251	0.0233
exm2005150	rs200614375	22	30659934	11.45	0.0233
exm1180096	rs146939982	15	78466028	2.393	0.02331
exm439186	rs145227641	4	189068510	11.36	0.02335
exm562039	rs41269323	6	76624538	1.338	0.02336
exm850467	rs149861682	10	102798401	0.6571	0.02336
exm850935	rs146931276	10	103543141	1.991	0.02337
exm2254224	rs147827868	20	31652513	2.712	0.02339
exm669647	rs199750255	7	149494393	1.68	0.02344
exm276013	rs199967566	2	233735073	4.547	0.02345
exm779887	rs145697117	9	125673614	1.604	0.02348
exm155162	rs140163897	1	228362625	2.369	0.02356
exm676135	rs150434369	7	157414122	2.075	0.02356
exm1051384	rs139344487	12	130921701	0.2885	0.02356
exm970412	rs150984123	11	130059701	1.513	0.02357
exm325165	rs45465492	3	56763584	1.536	0.0236
exm1182814	rs77308390	15	81637167	1.422	0.02363
exm1210621	rs61731430	16	3283691	3.415	0.02363
exm744876	rs79708790	9	32542793	0.5045	0.0237
exm2259134	rs34839326	9	124522400	1.717	0.02371
exm2254064	rs151329342	19	58921310	0.589	0.02375
exm1005923	rs73320351	12	52985313	1.412	0.02383
exm884754	rs201924105	11	6244974	3.111	0.02392
exm1260161	rs200509023	16	76587349	0.1831	0.02394
exm126502	rs146640002	1	178489520	0.38	0.02398
exm613086	rs148552563	7	31692357	0.2439	0.02407
exm1081851	rs148756611	13	114077231	3.828	0.0241
exm294630	rs61755446	3	17056271	1.328	0.02411
exm1191989	rs145743570	15	97327391	2.576	0.02411
exm2022345	rs146697994	2	39542484	0.1825	0.02415
exm1342082	rs150432787	17	58236607	4.531	0.02416
exm100080	rs147938980	1	152282657	10.8	0.02422
exm1337279	rs41280128	17	48761062	0.4952	0.02423
exm417840	rs1051519	4	108940732	0.5734	0.02424
exm1392307	rs137973287	18	67992115	0.2444	0.02427
exm1186826	rs147886342	15	89401134	1.883	0.02431
exm1393806	rs199817061	18	74622634	3.805	0.02433
exm947490	rs80293525	11	92087959	1.519	0.02434
exm1218897	rs35722504	16	14540919	0.7474	0.02434
exm235027	rs116667130	2	160035542	4.13	0.02435
exm1240510	rs61754093	16	53321892	1.396	0.02435
exm9917	rs114555118	1	6639184	1.597	0.02436
exm1163191	rs146698292	15	53907662	0.2892	0.02439
exm721388	rs74582884	8	133146616	0.5919	0.02441
exm1241468	rs142090669	16	55613052	1.952	0.02445
exm713139	rs199912511	8	101601143	0.2446	0.02446
exm839823	rs117456145	10	89516651	11.41	0.02447
exm1016765	rs146463163	12	57922485	0.4062	0.02449
exm832976	rs149000433	10	73578394	10.9	0.0245
exm411184	rs201331872	4	87638213	2.091	0.02452
exm451827	rs201570574	5	39202118	2.517	0.02456
exm798809	rs201620358	9	139405111	0.5897	0.02459
exm1595254	rs200983507	22	25315903	10.9	0.02459
exm935530	rs61731903	11	68575086	5.952	0.0246
exm239861	rs11568361	2	169870004	2.563	0.02463
exm2253178	rs141733439	17	71165470	5.945	0.02465
exm737424	rs61760971	9	5534930	5.977	0.0247
exm2253250	rs142747431	17	7643152	2.874	0.02482
exm923951	rs55986417	11	64597279	2.179	0.02486
exm449156	rs187780009	5	34936267	4.488	0.02487
exm1464497	rs33988199	19	39421957	2.127	0.02492
exm1210416	rs202142918	16	3187472	5.942	0.02493
exm578258	NA	6	131277390	0.5725	0.02494
exm45057	rs41303413	1	36757052	3.036	0.02495
exm301962	rs140965034	3	39145016	0.7088	0.02496
exm45484	rs3918001	1	36932503	0.2436	0.02499
exm1435651	rs61995698	19	14805888	1.459	0.02501
exm1453011	rs36017455	19	33465099	1.439	0.02501
exm1011144	rs149081471	12	56087068	1.423	0.02503
exm1263880	rs145973397	16	84208294	2.124	0.02508
exm1029856	rs142367906	12	101702003	0.09864	0.02518
exm2251024	rs200111258	12	50044623	0.1851	0.02531
exm412741	rs147654263	4	88989111	1.702	0.02538
exm124717	rs2227624	1	173884010	1.627	0.02541
exm767439	rs148909167	9	103212943	1.507	0.02542
exm288313	NA	3	9800949	0.1852	0.02543
exm303503	rs77615850	3	41831290	1.484	0.02549
exm249494	rs142414432	2	179659191	10.71	0.02556
exm771364	rs145193955	9	113148181	1.418	0.02558
exm577364	rs35277491	6	129612765	0.2879	0.02567
exm592335	rs77999960	6	160493009	1.677	0.02567
exm1058391	rs146604608	13	25444818	2.444	0.02568
exm714764	rs78131914	8	105509717	1.509	0.02572
exm480405	rs146463478	5	137593620	10.89	0.02573
exm56054	rs34168524	1	46512266	2.077	0.02579
exm542869	rs113848006	6	36926952	1.401	0.02579
exm309413	rs189088974	3	47288960	0.4079	0.02595
exm945882	rs149582759	11	85468708	1.491	0.02595
exm603100	rs4724663	7	5427720	1.598	0.02599
exm68784	rs148998121	1	75038603	0.7431	0.02602
exm959630	rs149091894	11	118076605	0.4443	0.02602
exm1330168	rs202024994	17	43308023	0.1001	0.02602
exm1015879	rs73338162	12	57624701	1.327	0.02604
exm1452514	rs143385599	19	33117695	3.06	0.02605
exm170496	rs114907951	2	3469399	0.5647	0.02606
exm279313	rs113716915	2	238296306	0.7082	0.02609
exm309634	rs150712932	3	47449941	0.2907	0.02609
exm1065740	rs78161810	13	42259195	0.6619	0.02621
exm1601951	rs187334123	22	32193632	0.187	0.02623
exm544268	rs200949378	6	38941528	10.81	0.02632
exm446061	rs146886108	5	14751305	1.387	0.02634
exm1012175	rs200211366	12	56482649	10.78	0.02634
exm93843	rs114842926	1	149902426	0.574	0.0264
exm474558	rs186319310	5	125971812	5.804	0.02646
exm254091	rs200187568	2	196723434	0.5938	0.02648
exm956380	rs201580434	11	113270897	3.745	0.02653
exm40462	rs143617865	1	32673184	2.189	0.02655
exm1533544	rs150580944	20	31626754	5.803	0.02656
exm1564937	rs139988725	21	31709679	0.3605	0.02665
exm320853	rs201299120	3	52410004	0.6681	0.02667
exm1165890	rs147579391	15	59430501	0.4291	0.02672
exm968743	rs147248453	11	126136811	3.042	0.02677
exm1562896	rs34979861	21	17250133	0.2503	0.0268
exm759409	rs142469791	9	90497847	1.575	0.02681
exm2275588	rs75073607	2	55408785	1.677	0.02683
exm601670	rs191971593	7	4823061	0.6156	0.02684
exm2259039	rs145203696	9	100087432	2.079	0.02686
exm765155	rs145203696	9	100087432	2.079	0.02686
exm1036435	rs61746708	12	110618255	0.101	0.02687
exm446383	rs180896948	5	16681986	2.993	0.02692
exm1574508	rs144410467	21	44323490	10.69	0.02698
exm453046	rs141675593	5	41934110	0.6162	0.02701
exm38686	rs150046507	1	31194516	0.4101	0.02708
exm114883	rs185161099	1	159899462	1.382	0.02709
exm1000734	rs144586492	12	49938045	0.4112	0.02709
exm272510	rs199558186	2	228563818	2.337	0.0271
exm1272805	rs141125763	16	90103691	1.743	0.02716
exm16529	rs143146120	1	12364656	3.041	0.02719
exm791209	rs138363625	9	135218185	5.747	0.02723
exm961708	rs36008744	11	118949277	0.2937	0.02723
exm507399	rs200609502	5	176911101	4.493	0.02727
exm1208902	rs199625043	16	2818160	3.702	0.02728
exm2256304	rs76459466	4	119652606	1.628	0.02732
exm335420	rs142474878	3	107517460	1.505	0.02733
exm127210	rs143297876	1	179503909	0.1017	0.02737
exm186312	rs142808862	2	36774247	2.359	0.02738
exm666989	rs190418341	7	143771934	0.5585	0.02738
exm1509289	rs35651406	19	56011279	1.321	0.0274
exm123930	rs200105210	1	172411318	4.371	0.02742
exm885052	rs74053349	11	6412854	10.69	0.02742
exm148933	rs115403785	1	215953355	0.3693	0.02751
exm761303	rs79812316	9	95077202	0.1019	0.02752
exm904749	rs61751747	11	47303165	0.566	0.02752
exm408220	rs186811333	4	79188491	0.5026	0.02755
exm582650	rs141607430	6	142396979	0.1019	0.02756
exm671081	rs61750977	7	150439669	0.5788	0.02756
exm930080	rs116853990	11	66108296	0.191	0.02758
exm737629	rs147192288	9	5770273	0.2981	0.02763
exm939629	NA	11	73021849	0.3627	0.02769
exm689312	rs149074636	8	23004486	0.4124	0.0277
exm115519	rs147697970	1	160141161	1.432	0.02772
exm1611677	rs142009367	22	41521890	5.742	0.02774
exm1250657	rs202140443	16	67970600	1.915	0.02776
exm45110	rs76695875	1	36773761	0.6592	0.02779
exm135456	rs77828651	1	200586765	1.517	0.02779
exm1085231	rs117757779	14	21058683	0.3346	0.0278
exm823573	rs201559690	10	50165315	0.1885	0.02782
exm397099	rs113203706	4	42895555	0.6557	0.02784
exm54851	rs149382804	1	45524416	2.101	0.02785
exm185286	rs146185570	2	32706513	0.4796	0.02788
exm394894	rs3796508	4	38830116	2.086	0.02793
exm739501	rs139791147	9	13176248	1.623	0.02794
exm714468	rs182266368	8	105010471	0.5652	0.02795
exm473207	rs137853096	5	118788316	3.281	0.02797
exm671179	rs28434777	7	150491156	1.905	0.02797
exm996147	rs149681179	12	45410134	10.58	0.02798
exm974092	rs71454844	12	1953632	0.4127	0.028
exm859155	rs151173634	10	119044800	1.381	0.02801
exm1000945	rs145528972	12	49993646	2.438	0.02805
exm875430	rs11605239	11	1251819	0.1908	0.02806
exm1182204	rs148606628	15	81187416	0.4497	0.02808
exm1498571	rs190069395	19	52537764	5.86	0.02814
exm1493069	rs200398387	19	50412728	0.2517	0.02815
exm698440	rs149242459	8	42012309	0.3673	0.0282
exm389001	rs141164374	4	8605801	5.835	0.02823
exm397647	rs187144508	4	47556752	5.683	0.02824
exm1372359	rs80338805	18	2937867	0.534	0.02824
exm1519439	rs147232069	20	1918086	1.97	0.02824
exm389590	rs182603736	4	10099381	0.4936	0.02827
exm122394	rs140273274	1	169762613	0.2963	0.02829
exm1367246	rs201498696	17	79612022	2.811	0.02834
exm338540	rs148646920	3	113286557	1.918	0.02838
exm792587	rs138467094	9	136030592	4.333	0.0284
exm1023236	rs34195711	12	78362440	2.315	0.02843
exm241397	rs191479205	2	171260887	0.2525	0.02845
exm1350443	rs180917408	17	71228379	0.7104	0.02853
exm1498169	rs150082546	19	52395150	4.358	0.02857
exm835124	rs75538123	10	75563667	3.284	0.02858
exm426058	rs114952667	4	143044445	0.5983	0.02861
exm292615	rs62233560	3	14489107	1.341	0.02864
exm1063055	rs200695994	13	35782905	2.654	0.02865
exm1287031	rs61730812	17	7287832	1.315	0.02866
exm1216203	rs55747257	16	8738526	0.6968	0.02873
exm619106	rs145139513	7	45222817	3.744	0.02875
exm234793	rs11539803	2	159517931	0.5053	0.02878
exm329536	rs200234607	3	69244405	2.273	0.0288
exm1502381	rs201940393	19	54314056	5.649	0.02881
exm1066227	rs112639103	13	42875257	3.27	0.02882
exm262704	rs150196545	2	215813807	1.709	0.02883
exm333859	rs188444196	3	100174634	0.7318	0.02885
exm552723	rs140020965	6	46677074	0.1024	0.02892
exm1542467	rs144538397	20	42142225	0.5974	0.02893
exm1118401	rs138594346	14	79181481	2.318	0.02895
exm1414528	rs146613648	19	6707931	2.101	0.02895
exm1428487	rs62638744	19	11488877	3.731	0.02897
exm1278597	rs140780950	17	3628010	5.633	0.02903
exm1605917	rs146595470	22	37699387	10.36	0.02906
exm1540860	rs144779599	20	37464755	1.769	0.0291
exm1048519	rs138716143	12	124228816	1.446	0.02917
exm1073656	rs149245376	13	79176527	2.313	0.02918
exm369820	rs146067504	3	184654109	1.44	0.02921
exm360812	rs143409745	3	156413682	0.5352	0.02924
exm751317	rs7867180	9	37501807	4.298	0.02924
exm1512442	rs142391687	19	57333060	1.439	0.02929
exm1288912	rs200066704	17	7662800	0.1921	0.02932
exm1563756	rs71317487	21	28210457	1.681	0.02932
exm39371	rs41501244	1	32089178	5.662	0.02935
exm902820	rs138242314	11	45955752	1.645	0.02942
exm1431859	rs148952767	19	12936693	1.492	0.02944
exm364204	rs61761943	3	170110147	0.7388	0.02946
exm1309556	rs151138158	17	29552243	10.53	0.02946
exm1155886	rs144329084	15	43653461	0.2562	0.02952
exm177729	rs115221221	2	25965095	0.5382	0.02953
exm970933	rs142783173	11	130750592	1.377	0.02953
exm314579	rs146515657	3	49329966	10.3	0.02958
exm1544331	rs2233104	20	43926614	0.5812	0.02961
exm351408	rs140537885	3	132247160	1.432	0.02962
exm1336482	rs149893296	17	48614456	0.6992	0.02964
exm1442825	rs148691858	19	17688779	0.4826	0.02964
exm626955	rs143878229	7	74015470	0.3928	0.02967
exm1257171	rs35781168	16	72170408	0.7478	0.02969
exm1327873	rs144388335	17	42225893	0.2534	0.02971
exm1000988	rs145067466	12	49994291	10.24	0.02978
exm1598763	rs1894473	22	30221201	0.5451	0.02978
exm1290256	rs147900154	17	7837819	0.2554	0.02982
exm157701	rs142409402	1	229783267	5.582	0.02997
exm1335961	rs200053187	17	48457671	5.77	0.02997
exm625073	rs146814551	7	72721449	1.591	0.02998
exm1208508	rs150436880	16	2812749	0.2546	0.02999
exm849225	rs144837625	10	102054300	0.3952	0.03003
exm585610	rs55874734	6	150004634	0.7576	0.0301
exm943854	rs151018256	11	77649828	2.507	0.03011
exm94458	rs117341696	1	150444026	10.2	0.03015
exm1164257	rs188930329	15	56385955	2.14	0.03016
exm514813	rs56160149	6	7414583	1.317	0.0302
exm1293793	rs187253561	17	10261080	1.722	0.0302
exm785415	rs149189122	9	131217494	1.51	0.03021
exm1210633	rs61732874	16	3293257	2.038	0.03022
exm1003394	rs34486781	12	51773471	1.887	0.03024
exm1406350	rs200854469	19	3573767	2.252	0.03027
exm846868	rs145450971	10	99350210	0.3372	0.03039
exm1089934	rs149980964	14	23652038	0.563	0.03039
exm1125642	rs148639432	14	96730440	5.559	0.03051
exm498773	rs200070580	5	154394953	1.427	0.03056
exm1202252	rs141647559	16	1545589	0.5989	0.03057
exm714603	rs200921068	8	105367309	5.711	0.03058
exm420822	rs145151396	4	119259449	2.228	0.03061
exm1379087	rs199991488	18	21512203	0.1063	0.03061
exm745182	rs55667076	9	32633948	2.967	0.03064
exm618941	rs201607633	7	45124446	0.4378	0.03067
exm906878	rs140123322	11	49207245	0.5706	0.03067
exm687415	rs201085506	8	21984984	5.601	0.03068
exm525154	rs34825130	6	28478612	0.3358	0.03069
exm651016	rs12705801	7	111517227	0.612	0.03069
exm1053727	rs114119067	12	133214619	0.3416	0.03074
exm1398911	rs199517653	19	1049360	0.3414	0.03075
exm269856	rs201840323	2	220470369	2.343	0.0308
exm374162	rs201238998	3	194790665	10.41	0.03083
exm455759	rs141500365	5	55256305	1.956	0.03088
exm910524	rs141886247	11	57077033	0.3707	0.03088
exm358863	rs114483579	3	151012541	0.6711	0.03092
exm1378290	rs56282762	18	21057228	0.7075	0.03093
exm1393769	rs189873475	18	74616372	0.6791	0.03094
exm2264486	rs6489706	12	6359894	0.6436	0.03102
exm155447	rs200704914	1	228437717	0.3407	0.03108
exm1388899	rs183077128	18	56191073	3.592	0.03108
exm614972	rs149095633	7	37988534	0.3063	0.03112
exm958565	rs144206271	11	117232705	2.581	0.03121
exm443219	rs200157416	5	5464329	0.1968	0.03122
exm378665	rs140860254	4	493148	5.508	0.03124
exm498550	rs61749644	5	154284928	1.384	0.03125
exm2274257	rs144415744	7	100479385	1.49	0.03126
exm341764	rs149716243	3	121341826	2.079	0.03132
exm148337	rs143725699	1	214818291	1.592	0.03136
exm1222642	rs143583842	16	20352584	2.393	0.03139
exm1441552	rs143580327	19	17361223	2.463	0.0314
exm927951	rs200659526	11	65487793	5.64	0.03141
exm1023210	rs61754235	12	78225299	0.7178	0.03143
exm1161522	rs150980610	15	51397202	0.7082	0.03145
exm1016263	rs144673003	12	57864126	0.107	0.03147
exm127839	rs146584966	1	180034271	2.262	0.0315
exm1518672	NA	20	1145119	0.303	0.03153
exm724738	rs200797291	8	142500309	5.515	0.03154
exm87986	rs142591028	1	117661378	3.201	0.03155
exm1217119	rs145995713	16	10788624	1.334	0.03158
exm473350	rs201058626	5	118969821	1.735	0.0316
exm659016	rs61753513	7	133884009	0.7009	0.03161
exm291948	rs199772642	3	13438979	10	0.03166
exm1020047	rs201673783	12	66859110	2.515	0.03172
exm1025233	rs200994715	12	88383119	3.655	0.03172
exm383098	rs141518457	4	2831570	0.488	0.03176
exm14906	rs150816569	1	11718859	1.332	0.03177
exm1246807	rs145932509	16	66757678	0.1979	0.03186
exm108811	rs139893518	1	156256257	0.7152	0.03187
exm730448	rs138478557	8	145095062	0.6597	0.03192
exm957508	rs61730763	11	116631482	10.23	0.03194
exm648452	rs34310648	7	105207655	0.7499	0.03196
exm1294364	rs142071952	17	10368767	3.567	0.03196
exm28596	rs143015575	1	22155455	2.021	0.03199
exm27298	rs139517726	1	20998598	0.2534	0.03204
exm1312462	rs115352354	17	33772329	5.473	0.03206
exm1209969	rs202141775	16	3080997	1.929	0.03207
exm1209067	rs200162423	16	2849409	0.5241	0.03208
exm1312358	rs9896552	17	33768284	5.471	0.03209
exm1476758	rs200890436	19	44377350	9.969	0.03212
exm112779	rs143089565	1	158516967	1.541	0.03213
exm1615399	rs41307223	22	43735185	1.367	0.03215
exm1063136	rs189755961	13	36158038	0.6706	0.03219
exm1364232	rs113139767	17	78307917	1.5	0.03219
exm622344	rs140303965	7	56007397	2.929	0.03221
exm1415647	rs150177497	19	7516137	4.192	0.03227
exm1598659	rs200176748	22	30163571	0.699	0.0323
exm1278902	rs150823884	17	3716522	0.3083	0.03232
exm190002	rs201196556	2	43968094	9.867	0.03238
exm1994735	rs145912850	2	20234122	1.474	0.0324
exm566948	rs146203229	6	93967903	0.443	0.03243
exm1005065	rs142963541	12	52825846	0.3432	0.03249
exm315966	rs148034082	3	49751230	1.689	0.0325
exm1278095	rs200601093	17	3477184	2.624	0.03252
exm659494	rs138670083	7	134719165	1.846	0.03255
exm541820	rs145871916	6	35959504	4.19	0.03262
exm1227432	rs144669172	16	24800831	0.5523	0.03263
exm1339432	rs149610649	17	56274420	1.349	0.03266
exm1236368	rs138501712	16	31373457	0.5671	0.03267
exm1427656	rs147580567	19	11289037	3.636	0.03269
exm1484699	rs146283382	19	47858540	4.266	0.03276
exm390111	rs146514917	4	13602231	0.2601	0.03277
exm1300255	rs140140417	17	18058468	1.976	0.0328
exm2253029	rs140252141	17	42992813	0.4416	0.0328
exm1167904	rs142676640	15	63597969	2.027	0.03284
exm1397635	rs150802678	19	847944	0.7337	0.03286
exm336557	rs150017735	3	110852637	5.57	0.03288
exm148805	rs138607917	1	215848430	2.113	0.03289
exm553178	rs937057	6	46977458	1.598	0.0329
exm1363054	rs191736683	17	78055455	1.502	0.0329
exm1604274	rs138158369	22	36682799	2.164	0.03294
exm267768	rs200002062	2	220087527	3.245	0.03298
exm1067236	rs144497765	13	46099171	2.727	0.033
exm203234	rs201785377	2	74042581	3.244	0.03301
exm489023	rs199643799	5	140783490	1.926	0.03302
exm1764358	rs12123896	1	224544634	1.904	0.03306
exm454448	rs80331976	5	52370904	0.6928	0.03307
exm1381259	rs142841727	18	29126108	1.407	0.03307
exm2267697	rs8016621	14	22002461	0.199	0.03313
exm75149	rs201034445	1	92846322	5.569	0.03317
exm1512272	rs56237501	19	57325545	1.306	0.03319
exm190971	rs138555092	2	44571084	1.718	0.03325
exm1128734	rs34084056	14	102729910	0.7329	0.03325
exm648360	rs201898612	7	105172803	0.1094	0.0333
exm1189389	rs142135462	15	90784919	0.2007	0.03333
exm1042714	rs3864938	12	120575549	1.607	0.03335
exm980184	rs145190321	12	7283287	0.5244	0.03339
exm1159600	rs28381099	15	48623812	1.475	0.03339
exm1007381	rs73099910	12	53452130	0.4062	0.03347
exm586850	rs141178416	6	151672774	3.611	0.03348
exm1430169	rs201217406	19	12244232	2.72	0.03352
exm169934	rs202081704	2	1642698	0.1097	0.03354
exm251355	rs201482364	2	186673531	0.6216	0.03354
exm1039046	rs61732395	12	113405328	1.381	0.03354
exm312629	rs143320362	3	48683674	1.759	0.03358
exm394482	rs202172601	4	38091655	2.059	0.03363
exm421866	rs150126476	4	122591118	0.6155	0.03364
exm1496839	rs143144671	19	51857774	1.397	0.03365
exm98417	rs200282084	1	152129405	0.6124	0.03374
exm329498	rs202099937	3	69230847	2.456	0.03378
exm850171	rs182559752	10	102753257	0.1981	0.03378
exm459167	rs142569075	5	68805372	9.703	0.03382
exm645086	rs117698587	7	100692149	0.1907	0.03382
exm530059	rs61733202	6	31127322	3.519	0.03383
exm2256315	rs150126476	4	122591118	0.6158	0.03384
exm1237594	rs146795505	16	46723619	0.1095	0.03384
exm564596	rs61747660	6	87970633	0.4023	0.03386
exm1317800	rs142286142	17	38172820	1.783	0.03394
exm1235062	rs34212827	16	30999434	1.41	0.03404
exm288966	rs117441424	3	9969881	9.711	0.03406
exm921809	rs142095112	11	63992059	0.3835	0.03407
exm1490923	rs145631151	19	49983818	0.201	0.03409
exm1672332	rs200622168	10	11912181	0.4435	0.03413
exm1544691	rs141420243	20	44047493	0.7417	0.03413
exm246950	rs200212521	2	179455731	0.4617	0.03414
exm598180	rs147007863	7	1481951	4.22	0.03422
exm377594	rs61742251	3	197403844	0.6942	0.03425
exm341375	rs147121503	3	121204025	4.126	0.03439
exm1342067	rs147624521	17	58235483	0.2652	0.03441
exm82048	rs35072794	1	110293310	2.71	0.03445
exm1466182	rs143109041	19	40224985	2.942	0.03449
exm1199610	rs61741082	16	845797	3.195	0.03453
exm73541	rs41296177	1	89655720	0.6963	0.03454
exm1468615	rs201278278	19	41009968	5.484	0.03455
exm646688	rs147900518	7	102113373	2.886	0.03457
exm1041389	rs9658445	12	117691500	1.37	0.0346
exm72355	rs138032692	1	86913377	5.485	0.03461
exm544188	rs77540135	6	38897372	2.353	0.03462
exm1601793	rs116362217	22	32108345	5.477	0.03463
exm505987	rs143604141	5	176316461	9.595	0.03466
exm766146	rs137868712	9	100962566	1.537	0.03473
exm161406	rs148665567	1	236176777	1.88	0.03476
exm420317	rs35367671	4	114458513	0.6805	0.03476
exm240256	rs143884041	2	170063677	2.67	0.03478
exm1119832	rs45518831	14	89063102	1.79	0.03478
exm1199058	rs117105357	16	820938	0.583	0.03481
exm749798	rs202020472	9	35753765	3.505	0.03482
exm362955	rs78885988	3	167045759	1.3	0.03485
exm1021377	rs149998223	12	70965009	0.4019	0.03486
exm212486	rs143172084	2	96798306	0.6488	0.03489
exm1537083	rs146309487	20	34057776	9.6	0.03494
exm1125875	rs77998773	14	96798674	9.545	0.03496
exm722533	rs199925387	8	134478233	5.45	0.03497
exm247840	rs202014478	2	179537200	0.6869	0.03506
exm94543	rs145039072	1	150464964	0.265	0.03507
exm601891	rs200794657	7	4839025	0.2027	0.03507
exm613723	rs61753526	7	33573630	0.347	0.03508
exm967062	rs151168595	11	124740559	0.5458	0.03508
exm967161	rs75098003	11	124747839	0.6026	0.03509
exm295889	rs147184138	3	25833094	0.379	0.03511
exm718565	rs117552523	8	124094998	1.525	0.03511
exm686773	rs200168233	8	21767414	9.546	0.03512
exm1495626	rs146422657	19	51361307	2.272	0.03514
exm548055	rs141829168	6	43013797	0.203	0.03515
exm698654	rs149701177	8	42178343	1.751	0.03518
exm1124067	rs2232701	14	94756344	3.183	0.03522
exm319568	rs149099513	3	51992141	0.3791	0.03526
exm553136	rs1226475	6	46976812	1.588	0.03526
exm445330	rs141168110	5	13871757	0.54	0.03527
exm1175068	rs141535724	15	73575412	9.898	0.03527
exm915566	rs143509679	11	60899476	1.569	0.0353
exm1317463	rs61749874	17	37985732	2.146	0.03533
exm331017	rs62250276	3	77684116	3.56	0.03534
exm1356894	NA	17	74005783	3.562	0.03535
exm1326815	rs184236455	17	41347020	0.6413	0.03536
exm424615	rs112358448	4	129867228	2.69	0.03538
exm1618259	rs147669373	22	46704833	0.202	0.03538
exm1558229	rs149161695	20	61870553	0.1116	0.0354
exm408372	rs201693179	4	79334178	2.841	0.03541
exm1247	rs200232485	1	984660	0.4409	0.03544
exm36715	rs146401682	1	27875055	0.2032	0.03545
exm526054	rs61730665	6	29454676	0.4587	0.03551
exm1073095	rs142807127	13	77672767	0.4303	0.03552
exm936654	rs146858711	11	70189892	0.2667	0.03553
exm1468523	rs11547746	19	40964395	1.313	0.0357
exm1178320	rs145301521	15	75913314	2.869	0.03573
exm1369217	rs200840955	17	80043274	3.964	0.03573
exm1227504	rs150912811	16	24802572	0.6464	0.03576
exm1498550	rs117633649	19	52537334	0.7516	0.03576
exm632833	rs201625526	7	89939394	2.436	0.03579
exm1476009	rs146168662	19	44056400	1.826	0.03586
exm1147108	rs200650925	15	35274507	0.2056	0.0359
exm264580	rs146445859	2	219029339	4.064	0.03591
exm1427622	rs145082533	19	11285259	9.754	0.03594
exm161754	NA	1	236702360	3.481	0.03598
exm1314752	rs112837836	17	35990116	0.1125	0.036
exm849210	rs79568268	10	102051099	0.2679	0.03601
exm1222786	rs141043720	16	20384428	1.567	0.03601
exm1583873	rs148613283	22	18301508	0.69	0.0361
exm579571	rs147717829	6	133092199	1.474	0.03611
exm909423	rs200983776	11	56143338	0.2698	0.03611
exm1188880	rs200298670	15	90349598	4.149	0.03612
exm2236784	rs11892184	2	186665191	2.336	0.03613
exm251196	rs80073781	2	186656889	2.335	0.03617
exm733257	rs202043854	8	145741247	0.1142	0.03619
exm2258534	rs115819213	7	97860299	3.472	0.0362
exm275325	rs143863319	2	233344880	9.412	0.03621
exm1376407	rs74163638	18	12836807	2.539	0.03621
exm71846	rs189025471	1	86196305	2.547	0.03623
exm1544173	rs79500955	20	43837278	0.7298	0.03625
exm247277	rs201213901	2	179472662	0.4664	0.03626
exm808510	rs147790507	10	7621755	0.4655	0.0363
exm559447	rs144153454	6	70856743	5.409	0.03636
exm843332	rs61751493	10	95930939	0.5997	0.03637
exm968162	rs1025165	11	125659320	1.604	0.03638
exm577328	rs149753273	6	129581874	0.5205	0.0364
exm849061	rs2230803	10	101980355	0.2687	0.0364
exm2257516	rs149753273	6	129581874	0.5206	0.03646
exm320653	rs201455697	3	52387293	2.257	0.03647
exm266083	rs146493276	2	219553528	0.3133	0.03649
exm1275057	rs11654372	17	1611329	0.7306	0.03649
exm1040831	rs186297695	12	116446341	2.684	0.03652
exm1617218	rs180744096	22	45795041	1.298	0.03652
exm1499241	rs148016576	19	52869701	2.864	0.03654
exm1280544	rs899440	17	4448940	0.3137	0.03655
exm1444129	rs140254802	19	18180373	1.708	0.03656
exm1346357	rs151149890	17	62854928	9.634	0.0366
exm1070582	rs146302747	13	53035790	4.149	0.03661
exm1153066	rs199592236	15	42291726	0.314	0.03662
exm1194785	rs117551580	15	102358794	0.2032	0.03663
exm459724	rs202100813	5	70922543	5.357	0.03665
exm623491	rs185422600	7	64452074	0.6263	0.03666
exm1261318	rs201595004	16	81095388	2.425	0.03666
exm1106314	rs147653034	14	62547748	3.158	0.03669
exm81417	rs149872562	1	110050250	9.679	0.03671
exm259755	rs149165152	2	207310177	0.3503	0.03673
exm1574679	rs117687681	21	44480591	0.64	0.03678
exm1514375	rs146505315	19	58153465	1.377	0.03681
exm62355	rs143295653	1	55282731	0.2678	0.03684
exm1319350	rs140903177	17	38936587	0.5728	0.03686
exm608395	rs72657305	7	21640782	5.34	0.03691
exm905389	rs57878668	11	47469654	1.808	0.03691
exm486414	rs61742261	5	140563158	1.314	0.03692
exm2277092	NA	16	28917045	9.566	0.03692
exm1171729	rs141474589	15	66857141	0.6303	0.03693
exm1231773	rs201255291	16	29979531	2.673	0.03693
exm1431663	rs199504825	19	12878669	2.895	0.03694
exm23775	rs201775306	1	17721447	5.217	0.03703
exm486682	rs61744157	5	140572841	1.313	0.0371
exm449633	rs146473600	5	35795823	1.702	0.03711
exm4281	rs114859950	1	1597403	0.6398	0.03714
exm350158	rs75328271	3	130188121	2.426	0.03715
exm633172	rs142401936	7	91603056	1.523	0.03715
exm379538	rs11722461	4	877843	0.5086	0.03716
exm132303	rs200209324	1	186314809	1.712	0.03717
exm1292599	rs144238966	17	8701814	0.5465	0.03717
exm97300	rs138859961	1	151655838	0.5517	0.03718
exm245426	rs140319117	2	179399071	0.5582	0.03723
exm971810	rs112183153	11	134090560	1.573	0.03725
exm156313	rs200092155	1	228526653	1.756	0.03727
exm460862	rs61739928	5	73153979	2.328	0.03728
exm595056	rs141139097	6	168352586	0.2692	0.03733
exm476757	rs77300588	5	131722826	1.783	0.03737
exm1425483	rs144533070	19	10444558	0.5513	0.03737
exm2225084	rs200052836	16	67040317	0.5092	0.03741
exm842392	rs140213678	10	94834578	1.889	0.03744
exm1154918	rs201524659	15	43045273	9.498	0.03744
exm2256719	rs202190989	4	7436415	1.746	0.03748
exm1058583	rs17081389	13	25487001	0.1168	0.0375
exm353715	rs114974820	3	137796424	0.5831	0.03756
exm374619	rs79428658	3	195477779	2.305	0.03758
exm1070123	rs144752647	13	52603266	3.081	0.03759
exm426771	rs35257136	4	146002881	2.899	0.03761
exm1315854	rs200827941	17	36958425	0.4311	0.03763
exm742435	rs141466501	9	20758183	0.2082	0.03774
exm1297454	rs141892030	17	15928441	2.269	0.03775
exm1170157	rs138413350	15	65555508	2.41	0.03779
exm1366138	rs151017553	17	79226189	0.2692	0.03779
exm70516	rs192624287	1	79385972	9.507	0.0378
exm614636	rs150917015	7	36910058	9.503	0.0378
exm2258327	rs150917015	7	36910058	9.502	0.03781
exm1241452	rs146637108	16	55601042	0.5111	0.03783
rs17119461	rs17119461	10	107516352	0.7607	0.03785
exm357633	rs149620802	3	148863306	4.11	0.03791
exm928489	rs114953123	11	65649676	0.3887	0.03791
exm776603	rs56153291	9	119625872	1.721	0.03793
exm169602	rs201124856	2	1271281	2.411	0.03796
exm1256603	rs141399030	16	72020369	2.443	0.03796
exm144228	rs12062114	1	207196337	0.4687	0.03806
exm147907	rs141849218	1	214507610	2.126	0.03812
exm1199549	rs200233056	16	843165	2.276	0.03815
exm1349243	rs150749488	17	67108398	1.949	0.03815
exm1525042	rs150828790	20	9523244	0.6077	0.03819
exm1227832	rs145791095	16	24950845	0.6195	0.0383
exm143380	rs184147168	1	206634648	2.12	0.03831
exm616396	rs139135106	7	42974694	2.652	0.03831
exm713497	rs201028777	8	103251007	1.526	0.03831
exm19322	rs141054253	1	15783635	5.308	0.03833
exm523794	rs145402588	6	27419389	3.074	0.03833
exm426582	rs200485377	4	144918704	2.88	0.03835
exm833680	rs150954845	10	74828696	0.4322	0.03836
exm434209	rs145624051	4	173269765	3.494	0.03837
exm1206922	rs147019267	16	2279625	3.488	0.03838
exm1289956	rs138539483	17	7797536	0.5214	0.03842
exm32001	rs186409908	1	24434519	0.6198	0.03849
exm609923	rs138652787	7	23871861	1.654	0.03849
exm743562	rs45456595	9	21974640	1.549	0.0385
exm1013444	rs151146974	12	56811549	1.456	0.03853
exm1285092	rs139725230	17	6683599	1.481	0.03853
exm357382	rs140470073	3	148601469	1.355	0.03854
exm971576	rs150526752	11	134027868	1.673	0.03854
exm921582	rs151310156	11	63919835	4.086	0.03855
exm261779	rs144940906	2	211018643	0.5764	0.03856
exm1155414	rs45594632	15	43499436	0.7053	0.03861
exm1520559	rs138905387	20	2779485	0.1166	0.03863
exm471651	rs200485378	5	112770527	9.488	0.03864
exm831667	rs146237817	10	72517796	2.309	0.03865
exm889552	rs146308663	11	9088340	2.114	0.03872
exm1540428	rs5744213	20	36997795	1.625	0.03873
exm870500	rs140776836	11	406507	2.65	0.03875
exm341277	rs13094925	3	121134709	1.693	0.03879
exm325651	rs145799134	3	57415434	0.68	0.0388
exm1405229	rs45508491	19	2987898	0.5803	0.03883
exm202278	rs187317553	2	73491614	0.6082	0.03885
exm1595776	rs199578256	22	26165109	3.983	0.03885
exm242076	rs10497377	2	172926226	1.449	0.03887
exm873543	rs201510514	11	1016386	5.269	0.03892
IND16-770560	rs3835219	16	830560	0.1162	0.03892
exm746110	rs116020901	9	33470050	9.126	0.03897
exm621810	rs79921359	7	53103729	0.2074	0.039
exm1039791	rs139665021	12	113706551	9.091	0.03903
exm175214	rs137856773	2	20647604	2.396	0.03914
exm394927	rs5743808	4	38830736	2.006	0.03915
exm558749	rs116365286	6	64422505	0.6091	0.03915
exm1256646	rs201230446	16	72048540	3.12	0.03917
exm1618204	rs182313981	22	46685754	1.317	0.03931
exm1601431	rs202173110	22	31924818	0.2099	0.03932
exm449740	rs143596606	5	35876373	3.473	0.03933
exm105621	rs149542900	1	155030534	0.4339	0.03935
exm1388433	rs118204037	18	55226380	1.889	0.03935
exm1119571	rs151002751	14	88934592	0.5711	0.03937
exm967258	rs138481093	11	124756982	0.7468	0.03938
exm179787	rs41288797	2	27320515	0.3916	0.03941
exm147967	rs201433939	1	214556683	9.297	0.03942
exm791145	rs139200312	9	135205116	0.1169	0.03942
exm735631	rs41298155	9	1057116	0.1175	0.03943
exm1196381	rs145211537	16	427147	0.3189	0.03947
exm1290166	rs139894136	17	7827341	2.397	0.03947
exm1595409	rs142897070	22	25603146	5.251	0.03947
exm1190873	rs146779178	15	91500905	0.5137	0.0395
exm1092347	rs143770220	14	24608633	1.831	0.03951
exm1419844	rs139999731	19	8841391	9.262	0.03952
exm391433	rs202198134	4	17635400	0.5844	0.03957
exm960832	rs200440695	11	118531367	1.389	0.03959
exm1507847	rs200866175	19	55677710	9.275	0.03959
exm460954	rs200976886	5	73205382	1.837	0.03964
exm263116	rs188997281	2	216211627	9.335	0.03965
exm1391342	rs147066678	18	61654259	3.955	0.03969
exm88793	rs34638261	1	119923751	5.228	0.03977
exm388728	rs189371199	4	8443084	1.464	0.03978
exm634970	rs148326603	7	93551452	4.162	0.03978
exm265134	rs150015128	2	219251920	0.1175	0.03981
exm973199	rs112805900	12	668548	1.843	0.03982
exm1446552	rs34540303	19	19120837	2.399	0.03982
exm137077	rs34704938	1	201282469	2.632	0.03983
exm2256938	rs143218475	5	134223521	2.643	0.03983
exm2073063	rs190593027	4	3144528	2.058	0.03985
exm440736	rs143027124	5	488469	0.2108	0.03986
exm277137	rs114052958	2	234591000	2.415	0.03988
exm1077067	rs147053581	13	101742315	1.889	0.03988
exm695137	rs199829004	8	36671882	0.1175	0.03991
exm1607383	rs143173080	22	38228644	1.508	0.03991
exm591045	rs141736426	6	159184512	0.3869	0.03994
exm176535	rs144078821	2	24262331	0.4361	0.03995
exm655819	rs201240369	7	128317636	0.2718	0.03998
exm387725	rs201869543	4	7728553	9.21	0.04
exm905007	rs201040413	11	47359057	5.207	0.04
exm1217111	rs138126929	16	10788550	1.286	0.04001
exm1179884	rs78162825	15	78317837	1.496	0.04002
exm1506781	rs201379032	19	55441889	5.208	0.04004
exm1222143	rs200709240	16	19603133	5.109	0.04007
exm19995	rs145743094	1	16058484	0.3204	0.04008
exm989082	rs141238012	12	21446892	0.3876	0.0401
exm655512	rs138112810	7	127961330	1.475	0.04012
exm1588349	rs149671550	22	21377325	0.2739	0.04016
exm175189	rs139677788	2	20512016	3.036	0.04018
exm244384	rs148512972	2	178483042	0.454	0.04018
exm133479	rs534399	1	196711067	3.955	0.04021
exm1498500	rs35098634	19	52520183	2.087	0.04023
exm989862	rs138223779	12	22354943	9.235	0.04024
exm1198999	rs141160926	16	818687	0.6453	0.04025
exm1504935	rs201537454	19	54973638	4.038	0.04028
exm1274771	rs200942821	17	1553040	0.5695	0.0403
exm115805	rs11550119	1	160252826	0.21	0.04033
exm111047	rs144132614	1	156905823	0.3574	0.04035
exm1392151	rs201796504	18	67801751	2.491	0.04037
exm841195	rs114969659	10	92509055	0.6212	0.04038
exm1540362	rs55733187	20	36982689	2.625	0.04038
exm59917	rs201094447	1	53480714	2.219	0.04043
exm239941	rs142245618	2	169989127	0.6621	0.04044
exm616076	rs199875457	7	42004736	9.214	0.04047
exm417861	rs201095171	4	108969836	0.3192	0.04049
exm847332	rs143395515	10	99696059	1.872	0.0405
exm1372150	rs149612261	18	2891083	0.5781	0.0405
exm1249576	rs140263068	16	67685832	1.33	0.04053
exm224526	rs186502681	2	122176275	0.6572	0.04059
exm1568761	rs138316773	21	37418301	0.275	0.04063
exm402082	rs141604937	4	68424532	9.178	0.04067
exm1517046	rs147464959	19	59010910	1.328	0.04067
exm1060870	rs147868952	13	31227339	0.5977	0.04068
exm711111	rs149279242	8	97285561	2.065	0.04069
exm169392	rs149085075	2	672826	5.193	0.04073
exm2255437	rs201262420	2	61520668	1.69	0.04074
exm989124	rs138014050	12	21457402	2.216	0.04074
exm902183	rs200495220	11	45246422	5.17	0.04076
exm294917	rs148330866	3	19559510	0.7237	0.0408
exm1469587	rs199729288	19	41251098	1.736	0.04082
exm1395184	rs145004162	18	77894482	2.62	0.04083
exm1616758	rs144672668	22	45309820	9.134	0.04089
exm1531692	rs61754553	20	30381660	1.323	0.04091
exm1014324	rs200404679	12	57113918	0.1188	0.04095
exm1202134	rs61751878	16	1536466	1.305	0.04095
exm569745	rs3734675	6	107780483	4.027	0.04096
exm1243848	rs142112475	16	57507401	1.622	0.04098
exm14409	rs200058074	1	11252357	0.2127	0.041
exm51249	rs140475363	1	43316688	0.4164	0.04101
exm850237	rs201780634	10	102765228	2.313	0.04106
exm865185	rs145634203	10	129904087	2.489	0.04107
exm1101602	rs116855254	14	52477613	0.4552	0.0411
exm1500492	rs144964547	19	53384768	5.184	0.04112
exm65306	rs142744313	1	63084474	4.003	0.04113
exm496696	rs137910049	5	150666974	2.797	0.0412
exm1323469	rs200742095	17	40125589	0.2778	0.0412
exm324271	rs199882398	3	53883813	9.114	0.04122
exm1202814	rs150953427	16	1675986	0.468	0.04127
exm217561	rs34599745	2	102851671	3.914	0.04129
exm1267470	rs144492145	16	88496175	1.841	0.04129
exm1158956	rs78045939	15	45695625	5.16	0.04131
exm396531	rs141374102	4	41615579	0.5289	0.04132
exm1018502	rs139761408	12	62938729	0.4104	0.04134
exm736111	rs141881396	9	2718887	2.11	0.04138
exm1515988	rs151312459	19	58758161	4.002	0.04138
exm51865	rs61754776	1	43803899	5.142	0.04148
exm1519448	rs147758372	20	1918204	1.818	0.0415
exm319444	rs201155006	3	51978511	2.061	0.04151
exm1219960	rs137934837	16	15814883	1.566	0.04159
exm1427501	rs139791325	19	11230798	9.061	0.04161
exm769096	rs76881554	9	107578620	1.733	0.04162
exm374117	rs73200549	3	194408302	2.378	0.04163
exm778601	rs116884413	9	124794099	0.683	0.04165
exm887531	rs11041151	11	7064790	0.2121	0.04168
exm76109	rs1762111	1	94487490	1.75	0.04177
exm280285	rs202227187	2	239039864	1.34	0.04177
exm242103	rs138869820	2	172931008	2.059	0.04178
exm939830	rs143630526	11	73076741	2.607	0.04182
exm2254675	rs147258456	21	45929090	0.5032	0.04184
exm1002397	rs201058635	12	50748127	1.654	0.04187
exm610170	rs200402672	7	24854764	3.988	0.0419
exm1075548	rs144233664	13	98655293	4.004	0.04196
exm1971150	rs200103455	20	60897748	5.127	0.04196
exm399441	rs140840966	4	54231604	1.697	0.042
exm1026169	rs138705814	12	92818673	0.7597	0.042
exm202112	rs61755313	2	73450610	0.6862	0.04201
exm728680	rs142520085	8	144942796	1.36	0.04201
exm819289	rs140436110	10	35322192	2.84	0.04203
exm406938	rs143308047	4	76881285	2.162	0.04204
exm2271029	rs183570817	8	10465063	0.7604	0.04205
exm422631	rs74486351	4	123302255	0.6427	0.0421
exm791478	rs141976331	9	135458234	9.101	0.04213
exm912521	rs146952949	11	58207462	0.391	0.04214
exm208717	rs138963205	2	87015653	5.13	0.04215
exm642293	rs200445201	7	100377259	0.6091	0.04216
exm63128	rs139281548	1	57209907	1.587	0.0422
exm552177	rs143412841	6	46135231	0.6684	0.0422
exm196171	rs147707348	2	61258816	1.758	0.04223
exm1476874	rs142251233	19	44418951	9.036	0.04224
exm287705	rs148267685	3	9412826	0.6462	0.04227
exm19139	rs56017972	1	15655944	1.643	0.0423
exm1379626	rs150250688	18	22806966	0.517	0.04235
exm370705	rs144812537	3	186257193	5.129	0.04236
exm1538029	rs142034197	20	34556714	0.3247	0.04237
exm437367	rs138066786	4	186383820	2.642	0.04238
exm964272	rs150609294	11	121384931	0.4553	0.0424
exm2256039	rs76971569	3	44854614	1.326	0.04242
exm355343	rs17787670	3	141163074	0.7522	0.04243
exm612679	rs199649103	7	30921893	0.2146	0.04243
exm980687	rs145411783	12	7548969	0.6544	0.04246
exm1323411	rs144272262	17	40107304	1.316	0.04246
exm943055	rs121965081	11	76868046	0.2152	0.04248
exm595076	rs201662307	6	168363113	3.331	0.04249
exm591487	rs144100305	6	159653628	8.983	0.04257
exm1414614	rs147859257	19	6718146	0.6635	0.04258
exm1282766	rs138935423	17	4925481	1.298	0.0426
exm668687	rs200730414	7	149129475	0.2764	0.04272
exm1028752	rs138188210	12	99119209	0.5832	0.04277
exm903492	rs34698902	11	46690393	0.5302	0.04278
exm954564	rs74983220	11	110104062	0.6087	0.04278
exm1182332	rs140790232	15	81234604	0.5779	0.04283
exm401282	rs149829250	4	57777171	0.4588	0.04284
exm1421843	rs199503787	19	9077769	8.954	0.04285
exm1430373	rs137984148	19	12386800	0.6995	0.04287
exm1107172	rs138644399	14	64580104	8.963	0.04289
exm212042	rs35516857	2	95976203	0.6941	0.0429
exm754615	rs201553900	9	74315589	5.093	0.04296
exm746293	rs142022985	9	33798528	0.6373	0.04297
exm276469	rs200296556	2	234227414	9.206	0.04298
exm1445408	rs151228060	19	18557592	1.634	0.04298
exm285206	rs147249917	2	242757460	8.884	0.04301
exm604920	rs146220253	7	6631283	0.5965	0.04301
exm754379	rs149067881	9	73151996	0.3595	0.04307
exm1173113	rs61751120	15	69714068	0.4584	0.04309
exm556578	rs13211183	6	54804998	0.7338	0.0431
exm536650	rs143319753	6	32782826	4.959	0.04311
exm925039	rs139760307	11	64815499	0.3259	0.04317
exm970434	rs146795696	11	130060544	8.911	0.04317
exm1368245	rs201601082	17	79898789	2.462	0.04318
exm118711	rs34095099	1	161976172	0.6814	0.04321
exm1538360	rs141542744	20	35060236	2.757	0.04321
exm1941330	rs150806383	19	44612360	3.389	0.04323
exm1918818	rs140914343	1	90179652	0.4527	0.04324
exm137020	rs150642308	1	201196066	0.1217	0.04326
exm141763	rs144056952	1	205038648	2.047	0.04328
exm650212	rs2240445	7	107706895	1.311	0.04328
exm1568710	rs140814445	21	37408526	0.6827	0.0433
exm2250007	rs201730433	1	156628363	3.965	0.04331
exm547911	rs201033484	6	42994973	0.4907	0.04333
exm1412431	rs200100125	19	5783062	5.102	0.04342
exm61302	rs11544810	1	54666100	3.952	0.04343
exm1265897	rs146762745	16	85697023	1.84	0.04343
exm1310828	rs138285109	17	31324490	0.3651	0.04343
exm1406227	rs201608262	19	3546072	5.07	0.04345
exm171256	rs202154759	2	8930128	0.3263	0.04346
exm464178	rs201817970	5	79616641	8.709	0.04347
exm29479	rs1869780	1	22222455	1.986	0.04349
exm1541950	rs138675502	20	40045257	1.719	0.04349
exm291617	rs142851488	3	12983355	3.942	0.04357
exm1598524	rs141629512	22	30054191	2.353	0.04359
exm2269372	rs16859382	2	219693856	0.4885	0.0436
exm483023	rs138582560	5	140059387	0.2168	0.0436
exm1597659	rs34772704	22	29621173	1.447	0.04361
exm906461	rs140161944	11	48285558	2.265	0.04362
exm1414241	rs112025865	19	6534761	1.663	0.04363
exm9863	rs140193828	1	6635448	1.689	0.04364
exm23905	rs116646138	1	17928672	0.4976	0.04365
exm1290722	rs138729161	17	7980354	5.066	0.04368
exm377717	rs112632845	3	197432000	0.7079	0.04371
exm1032989	rs144161033	12	106838243	1.453	0.04372
exm1484768	rs138025146	19	47876902	2.455	0.04376
exm1116531	rs146036604	14	76249524	0.6819	0.04379
exm841322	rs148189486	10	92678920	2.793	0.0438
exm750862	rs35142210	9	36607660	0.5193	0.04383
exm207029	rs147080219	2	85578987	1.692	0.04385
exm305308	rs17076545	3	44286384	3.037	0.04395
exm431899	rs200784758	4	160244653	2.452	0.04403
exm341009	rs200382812	3	120360480	0.1224	0.04406
exm1029648	rs202098151	12	101551173	5.225	0.04409
exm973850	rs201556394	12	1703226	1.416	0.0441
exm1048749	rs118146260	12	124297903	1.363	0.0441
exm1381854	rs147305965	18	30257258	2.21	0.0441
exm742101	rs200042865	9	19358118	3.928	0.04414
exm1497030	rs150773540	19	51918672	0.366	0.04415
exm60028	rs148954257	1	53544219	0.2808	0.04419
exm1122239	rs139572787	14	92920262	0.4932	0.04424
exm270424	rs143457102	2	223168886	0.6921	0.04428
exm1153409	rs146187157	15	42439395	8.888	0.04429
exm638477	rs7783862	7	99170533	0.7484	0.04433
exm571528	rs41288586	6	110636603	1.44	0.04435
exm1089846	rs146580935	14	23588096	3.02	0.04436
exm925711	rs199993600	11	64953448	8.863	0.04442
exm1010382	rs140850337	12	55524308	0.3249	0.04445
exm1071361	rs140870765	13	61141669	2.088	0.04445
exm1227512	rs138599102	16	24802874	0.3951	0.04446
exm290461	rs141914966	3	11301810	0.5424	0.0445
exm1463154	rs145044872	19	39002913	3.914	0.04458
exm527116	rs61758092	6	30080565	1.921	0.04459
exm1549609	rs189986569	20	49209710	1.292	0.04459
exm726239	rs200673353	8	144407684	4.91	0.04463
exm1260401	rs143047414	16	77353802	3.329	0.04465
exm1156053	rs199517801	15	43693969	0.4388	0.04466
exm1140928	rs147248846	15	22382893	5.191	0.04467
exm1052281	rs138479502	12	132399898	5.032	0.04469
exm1231624	rs147128268	16	29907116	0.1224	0.04473
exm1580664	rs117725825	21	47552201	1.442	0.04473
exm574538	rs147172890	6	117686881	8.787	0.04476
exm740965	rs200554713	9	17340873	8.753	0.0448
exm796215	rs146311290	9	138589442	0.3265	0.04481
exm249386	rs72647870	2	179645962	0.6337	0.04483
exm757205	rs201050607	9	82337885	1.712	0.04485
exm33168	rs199605881	1	25893463	0.1225	0.04486
exm979088	rs150593798	12	6954849	5.01	0.04486
exm1365210	rs144716331	17	78972930	3.019	0.04487
exm2257949	rs192352451	6	82927696	2.61	0.0449
exm435212	rs41278571	4	177650866	1.279	0.04492
exm661631	rs184978778	7	138968053	0.3959	0.04493
exm457516	rs61736454	5	64766798	0.6085	0.04495
exm320859	rs201064587	3	52412794	2.421	0.045
exm1063332	rs117864155	13	36776175	0.5329	0.045
exm1408383	rs200418117	19	4217123	3.366	0.045
exm2267418	rs984303	12	15750391	0.5573	0.04501
exm250373	rs147121882	2	182780166	1.623	0.04502
exm526069	rs145224180	6	29454928	1.592	0.04502
exm831261	rs146237508	10	72299493	5.011	0.04502
exm1232871	rs141193628	16	30408842	0.2783	0.04502
exm1029315	rs201585182	12	100784899	8.783	0.04504
exm678864	rs143951764	8	3216809	3.9	0.04508
exm847102	rs35077384	10	99509251	1.319	0.04511
exm46094	rs115297873	1	38049504	0.5309	0.04512
exm1534807	rs138992523	20	32378875	1.555	0.04512
exm1467836	rs200272953	19	40761140	0.1231	0.04513
exm555490	rs137852776	6	52317597	0.592	0.04515
exm1343410	rs140965547	17	60742265	1.794	0.04515
exm1053525	rs199936062	12	133158347	1.451	0.04516
exm779475	rs146545088	9	125486387	1.605	0.04519
exm1575100	rs138290442	21	44949729	1.761	0.04519
exm2265568	rs9847733	3	23242050	1.78	0.0452
exm64422	rs148534704	1	62321856	5.005	0.04521
exm327800	rs180696871	3	63985157	1.35	0.04521
exm1215759	rs190337475	16	5112563	0.1228	0.04521
exm676952	rs111707578	8	195338	0.6843	0.04523
exm529529	rs116938859	6	30994232	1.376	0.04524
exm585219	rs201103793	6	149394969	0.124	0.04532
exm1527865	rs148897045	20	19654276	0.6995	0.04536
exm410652	rs149067356	4	85594116	0.2197	0.04537
exm1351610	rs138812881	17	72366771	0.5344	0.04537
exm711798	rs148502433	8	99142441	3.345	0.0454
exm1475739	rs200179651	19	43983597	0.1234	0.0454
exm765412	rs148718632	9	100232904	3.895	0.04542
exm1777180	rs140167313	12	53227630	3.349	0.04551
exm721785	rs121912648	8	133894854	0.2817	0.04553
exm1546970	rs41283036	20	45169957	1.338	0.04553
exm1286319	rs149875713	17	7163743	1.95	0.04555
exm85449	rs72650672	1	114380656	1.503	0.0456
exm737620	rs201165896	9	5770116	2.137	0.0456
exm2249277	rs148686867	10	54076453	0.1246	0.04562
exm1240121	rs149302006	16	51171204	1.914	0.04562
exm663203	rs142313979	7	141478691	0.5437	0.04563
exm435706	rs199649207	4	183721275	1.895	0.04565
exm1442317	rs144978205	19	17516239	0.1244	0.04566
exm90526	rs147451175	1	144922252	1.364	0.04567
exm1186228	rs142726068	15	88680655	0.2199	0.04567
exm712861	NA	8	101153613	5.143	0.04569
exm313904	rs13321689	3	49149020	0.1237	0.0457
exm913860	rs2229915	11	59540697	1.401	0.0457
exm1187704	rs147282197	15	89873489	3.909	0.04571
exm282903	rs34885252	2	241808347	0.2819	0.04573
exm503150	rs79997355	5	170236616	0.1233	0.04573
exm824046	rs61760166	10	50678356	0.3934	0.0458
exm694310	rs17847577	8	30938648	8.674	0.04581
exm265164	rs141861983	2	219256102	1.437	0.04582
exm1470401	rs145103345	19	41622409	8.684	0.04583
exm739347	rs150393677	9	13107092	2.606	0.04584
exm431293	rs140170280	4	158242671	3.338	0.04587
exm79296	rs145306696	1	108700128	5.134	0.04594
exm431287	rs199950609	4	158238831	5.12	0.04596
exm186825	rs141188571	2	37287766	3.889	0.046
exm1452633	rs201969564	19	33183191	8.691	0.04603
exm1261034	rs151165278	16	80718728	1.415	0.04604
exm1525119	rs142065974	20	9561435	0.3975	0.04604
exm941637	rs186902058	11	75133703	2.77	0.04605
exm1275162	rs151330612	17	1631785	1.731	0.04605
exm472439	rs148975146	5	115335543	0.4949	0.04607
exm1070818	rs138487371	13	53419568	1.716	0.04608
exm292070	rs113514375	3	13612459	0.558	0.04609
exm343152	rs200127337	3	122353931	4.967	0.04609
exm280683	rs80156481	2	239169585	0.6512	0.04611
exm1431131	rs45576136	19	12774196	1.401	0.04611
exm441934	rs199865996	5	1243683	8.673	0.04612
exm1447553	rs200305535	19	19603128	2.77	0.04614
exm1059077	rs202089005	13	26151251	2.775	0.04617
exm1490332	rs75100029	19	49852030	1.755	0.04617
exm1194376	rs45482895	15	101858536	0.7514	0.04627
exm208080	NA	2	86333441	2.433	0.04627
exm1072169	rs139182040	13	73636590	3.88	0.04629
exm1454788	rs140215760	19	35435632	0.1242	0.0463
exm329994	rs191393310	3	72957598	0.6194	0.04631
exm884671	rs202172236	11	6238691	3.328	0.04631
exm896083	rs34329467	11	20124807	1.422	0.04635
exm1226548	rs45568339	16	23637715	1.455	0.04641
exm1052551	rs61742400	12	132446437	3.324	0.04643
exm1189439	rs79973244	15	90799066	0.1245	0.04643
exm715529	rs202180175	8	110412530	0.2149	0.0465
exm1182830	rs143929525	15	81644098	0.7366	0.04651
exm1321830	rs139318123	17	39658953	2.936	0.04652
exm340489	rs146004663	3	119426409	2.941	0.04654
exm528599	rs139338660	6	30680124	0.4958	0.04656
exm470106	rs34621137	5	108713984	1.329	0.04658
exm1309748	rs144746834	17	29645994	0.5645	0.04658
exm452079	rs143700405	5	39394413	1.736	0.04663
exm577263	rs144053918	6	129468186	3.866	0.04673
exm325255	rs143119752	3	57131722	0.4639	0.04675
exm540764	rs79753406	6	35201057	0.7396	0.04675
exm1015483	rs36011472	12	57586960	0.1246	0.04675
exm628822	rs147079564	7	76826258	2.237	0.04679
exm144199	rs75834119	1	207195652	0.126	0.04689
exm2253572	rs201894720	1	880167	0.1261	0.0469
exm241157	NA	2	170677663	0.126	0.04692
exm779827	rs138970845	9	125627910	0.2838	0.04694
exm1582149	rs150615481	21	47852080	3.849	0.04703
exm1552381	rs147244405	20	56099110	1.708	0.04705
exm279330	rs111402193	2	238296513	0.1264	0.04706
exm699760	rs55991828	8	48769846	0.7309	0.04706
exm561778	rs34451237	6	76331308	0.581	0.04707
exm321066	rs365048	3	52430698	2.748	0.04709
exm2273405	rs181775847	5	56558590	0.4262	0.0471
exm264862	rs35041266	2	219146737	1.588	0.04712
exm1235553	rs72785539	16	31096495	1.761	0.04713
exm23310	rs150923523	1	17552573	1.316	0.04715
exm497599	rs41290587	5	151045923	1.363	0.04716
exm109545	rs150398831	1	156561901	2.578	0.04719
exm1020071	rs199768740	12	66935707	2.981	0.04719
exm413849	rs202062406	4	90857514	0.2839	0.0472
exm715827	rs200190153	8	110477058	3.847	0.04721
exm989719	rs141281214	12	22015989	8.859	0.04721
exm1086467	rs137853911	14	21811213	0.3322	0.04723
exm608724	rs201207627	7	21818707	1.465	0.04726
exm288284	rs113561019	3	9798475	1.363	0.04727
exm791044	rs140147684	9	135202889	3.311	0.04727
exm1273597	rs138673289	17	651144	1.434	0.04731
exm391750	rs148733702	4	20493434	8.566	0.04732
exm2001777	rs144599536	22	22869626	2.12	0.04732
exm813443	rs35139476	10	20357145	0.4014	0.04734
exm1085488	rs118071092	14	21360092	0.4814	0.04735
exm364004	rs73181210	3	169831268	0.731	0.04736
exm356068	rs149008479	3	142261533	1.798	0.04738
exm1369093	rs145515446	17	80040522	0.4648	0.04739
exm875004	rs202239215	11	1103860	2.75	0.04741
exm427501	rs77293186	4	148559892	0.5738	0.04743
exm1548790	rs61729993	20	47874063	0.555	0.04744
exm764705	rs146230587	9	99521430	3.848	0.04747
exm959377	rs138929400	11	117866313	0.5546	0.04748
exm1406919	rs146296894	19	3746798	2.256	0.04749
exm866473	rs138390679	10	134188640	0.6677	0.0475
exm444547	rs2303986	5	10450146	0.3977	0.04753
exm739626	rs201953011	9	13224410	0.1256	0.04753
exm1342856	rs45589637	17	59821830	2.576	0.04755
exm67218	rs76575803	1	67635211	0.5739	0.04758
exm986670	rs2231908	12	14577681	1.387	0.04758
exm954455	rs149383935	11	109294837	2.048	0.04765
exm626350	rs41511151	7	73482987	0.6945	0.0477
exm1294342	rs111672577	17	10366693	0.5448	0.04771
exm76135	rs56357060	1	94496039	1.504	0.04773
exm320940	rs185397176	3	52422605	1.698	0.04775
exm359256	rs141250073	3	151156366	0.1258	0.04776
exm796192	rs150490094	9	138587103	1.778	0.04781
exm1582880	rs201405868	22	17450841	4.931	0.04781
exm282649	rs199804623	2	241658469	0.1263	0.04787
exm1154858	rs36104367	15	43038006	4.903	0.04791
exm6804	rs147698918	1	3395171	1.916	0.04792
exm27319	rs148629128	1	21009279	2.312	0.04792
exm256341	rs142723794	2	201527627	0.2856	0.04799
exm65188	rs199681303	1	63009368	2.85	0.048
exm715919	rs200902521	8	110504158	1.635	0.04801
exm1263789	rs144018942	16	84188375	0.573	0.04803
exm1049562	rs202166914	12	124824726	2.964	0.04804
exm409673	rs201791174	4	83406740	1.8	0.04806
exm1216339	rs142904962	16	8890030	0.4008	0.04807
exm512936	rs199851081	6	2893647	2.969	0.04809
exm882793	rs139705409	11	5443527	0.4011	0.04811
exm957661	rs143292359	11	116661001	2.735	0.04815
exm1446466	rs147820524	19	19043769	0.5823	0.04816
exm285320	rs191692816	2	242811915	1.439	0.04819
exm1033592	rs149313146	12	108134918	2.544	0.04825
exm659392	rs75358773	7	134617927	1.429	0.04828
exm711719	rs146230859	8	99101923	2.061	0.04828
exm679441	rs151313617	8	6599270	3.841	0.04832
exm1247625	rs11643507	16	67180198	0.3347	0.04832
exm1446438	rs78642721	19	19042160	0.691	0.04832
exm1403553	rs184765023	19	2252712	8.457	0.04834
exm1106187	rs201730640	14	62207708	8.815	0.04836
exm197798	rs34934815	2	64780466	1.462	0.04837
exm1293696	rs201762118	17	10227426	3.844	0.04837
exm886432	rs56920123	11	6647461	2.965	0.04839
exm3203	rs111933693	1	1309185	0.5561	0.0484
exm432584	rs148636261	4	165962270	1.854	0.04841
exm2251522	rs139134726	1	3679252	0.2222	0.04842
exm82031	rs140815169	1	110282511	4.879	0.04842
exm6782	rs147069493	1	3394533	8.471	0.04846
exm52539	rs142648563	1	43917469	1.937	0.04846
exm672500	rs201068493	7	150779334	8.708	0.04847
exm145881	rs115191959	1	209823425	4.935	0.04848
exm1174638	rs121907970	15	72642925	0.6729	0.04849
exm215483	rs187651733	2	99294838	2.44	0.04854
exm345179	rs79096019	3	124578278	2.438	0.04854
exm451843	rs201568060	5	39202653	0.4851	0.04859
exm1302200	rs200916723	17	18882943	8.442	0.04862
exm1014378	rs143246089	12	57132236	0.7427	0.04863
exm99917	rs147125842	1	152281373	0.6164	0.04864
exm1567942	rs140592434	21	34951808	2.113	0.04865
exm665648	rs201116298	7	142749823	0.5381	0.04869
exm1266965	rs138909472	16	87741998	1.737	0.0487
exm1168055	rs143466490	15	63889602	1.336	0.04876
exm827202	rs145106523	10	62648371	0.5001	0.04877
exm1076059	rs202183689	13	99371556	0.2862	0.04878
exm1429612	rs117998813	19	11943552	8.439	0.04882
exm1024625	rs117020331	12	83359384	0.4682	0.04887
exm1220440	rs74985930	16	16208928	2.302	0.04892
exm788169	rs61760211	9	132636979	1.657	0.04894
exm596403	rs139409566	6	170592538	2.434	0.04895
exm1309002	rs150162461	17	28770886	0.642	0.04895
exm999511	rs201879072	12	49424428	0.1278	0.04899
exm1593786	rs138795791	22	24460606	3.281	0.04899
exm1102036	rs139548576	14	52957155	0.2883	0.04903
exm1280796	rs145126598	17	4496261	1.555	0.04903
exm685012	rs181601359	8	17613230	0.469	0.04909
exm687367	rs138624433	8	21983099	0.3704	0.0491
exm385996	rs35926225	4	5812152	0.3721	0.04913
exm382933	rs146938827	4	2702151	2.945	0.04914
exm944145	rs147270370	11	77911745	0.691	0.04914
exm2252045	rs34631529	15	101845482	0.7114	0.04916
exm1047256	rs141160734	12	123444519	3.728	0.04927
exm33995	rs147478341	1	26509900	0.3361	0.04928
exm1584041	rs200921069	22	18371970	2.721	0.04933
exm358492	rs143964947	3	150387209	4.868	0.04934
exm453261	rs76498907	5	43039618	1.496	0.04935
exm719649	rs117275600	8	125072527	0.7707	0.04938
exm935887	rs199966234	11	68773390	8.433	0.04939
exm927569	rs111565484	11	65401748	2.402	0.04941
exm988276	rs147540838	12	18891921	3.806	0.04942
exm675437	rs139664771	7	155538223	0.4052	0.04943
exm1035578	rs201028903	12	109937519	2.563	0.04944
exm1495561	rs113529853	19	51329146	0.7093	0.04944
exm623817	rs28941473	7	65551738	0.129	0.04945
exm574135	rs61745784	6	117128159	1.374	0.04946
exm83833	rs151112830	1	111998734	1.402	0.04948
exm268105	rs35454203	2	220113193	0.674	0.04951
exm1091250	rs143609508	14	24035071	2.327	0.04956
exm1243089	rs199870578	16	57060321	8.381	0.04956
exm629127	rs150099265	7	77166931	0.4095	0.04962
exm2051001	rs35693485	3	38924811	2.954	0.04965
exm287753	rs149283084	3	9426235	3.801	0.04971
exm476951	rs149217423	5	131925413	8.395	0.04971
exm626525	rs201720579	7	73635063	4.861	0.04972
exm566465	rs138372807	6	90504463	0.1282	0.04975
exm302436	rs9823779	3	39228611	0.1279	0.04976
exm1291226	rs147975406	17	8065608	4.865	0.04976
exm134426	rs10494751	1	197168625	2.942	0.04978
exm571442	rs200902804	6	110429840	3.26	0.04981
exm1556196	rs199759497	20	60912983	2.94	0.04985
exm1259487	rs201349198	16	75512751	2.938	0.04988
exm291316	rs201715663	3	12858847	0.2901	0.04994
exm948217	rs72643380	11	93431931	1.335	0.04994
exm848685	rs143521367	10	101639971	1.733	0.04995
exm305860	rs6798400	3	44762392	1.303	0.04996
exm681935	rs189959562	8	10690474	1.325	0.04998
exm700483	rs141730527	8	52366157	1.704	0.05004
exm1583006	rs139716919	22	17588657	0.2888	0.05006
exm1310571	rs199698435	17	30801826	8.339	0.05008
exm55396	rs140195987	1	46056939	1.573	0.0502
exm418938	rs141820677	4	111398207	3.799	0.05026
exm840742	rs142455548	10	91177139	0.438	0.0503
exm141228	rs116197192	1	204507383	0.374	0.05034
exm1599648	rs114347202	22	30824621	0.1281	0.05034
exm509768	rs73809615	5	179071822	3.259	0.05037
exm1445728	rs150479603	19	18727858	0.722	0.05042
exm70941	rs145776320	1	84944975	0.6288	0.05043
exm618076	rs146576987	7	44579548	0.2257	0.05043
exm1194386	rs199760236	15	101865149	3.262	0.05043
exm1534917	rs148075348	20	32664601	0.741	0.05045
exm2271999	rs7332962	13	25461229	0.2962	0.05048
exm1395692	rs148047814	19	375882	2.715	0.05048
exm773620	rs202046262	9	116130552	2.547	0.05049
exm200123	rs200665269	2	71014888	0.4033	0.0505
exm1543827	rs139734797	20	43565288	0.5995	0.05052
exm322052	rs150583969	3	52551981	1.857	0.05055
exm1060626	rs34072234	13	30091775	2.417	0.05055
exm405717	rs35765619	4	74308089	1.306	0.05064
exm1424964	rs189645503	19	10335511	0.3385	0.05065
exm1129060	rs140963558	14	102912175	8.61	0.05066
exm423993	rs141499993	4	128651703	0.4879	0.05068
exm1219723	rs200481256	16	15725337	0.3365	0.05069
exm734348	rs149835506	8	146278197	4.812	0.05072
exm933316	rs144630243	11	67219723	0.7322	0.05074
exm151257	rs143780662	1	222920029	0.1284	0.05077
exm1264854	rs113746582	16	84513560	0.6483	0.05082
exm747261	rs145476640	9	34616065	4.827	0.05083
exm1084161	rs143225754	14	20692800	0.4494	0.05085
exm32571	NA	1	24981585	0.6613	0.05086
exm111008	rs201125927	1	156899079	8.276	0.05087
exm712795	rs144107646	8	101092400	0.6779	0.05087
exm93766	rs138530043	1	149885376	2.706	0.05089
exm428589	rs200326017	4	152498875	2.418	0.05093
exm588486	rs76646638	6	152776571	0.3737	0.05096
exm531453	rs115464946	6	31602654	1.983	0.05097
exm2254873	rs139963761	2	196681546	0.7632	0.05098
exm1041811	rs142979297	12	118533464	1.886	0.05103
exm1109506	rs200665235	14	68029286	8.243	0.05109
exm5356	NA	1	2234480	0.2921	0.05109
exm333620	rs146334015	3	99897158	2.71	0.0511
exm1446333	rs139869066	19	19030611	1.313	0.05111
exm244280	rs202166789	2	178417061	0.6661	0.05113
exm722022	rs199615848	8	133925510	8.262	0.05118
exm298817	rs190305737	3	37034021	0.5302	0.05119
exm1413870	rs78320693	19	6427433	1.692	0.05119
exm1380647	rs145045312	18	28913601	2.542	0.05123
exm588424	rs34028822	6	152757224	0.6829	0.05125
exm254022	NA	2	196681546	0.7634	0.05126
exm504854	rs143911034	5	175772341	2.916	0.05127
exm509420	rs146222244	5	178559249	2.157	0.05128
exm309898	rs17849129	3	47459050	4.794	0.05133
exm557383	rs181057912	6	56463371	3.238	0.05133
exm1095356	rs190455305	14	31576217	8.226	0.05134
exm435669	rs184165622	4	183714507	0.6786	0.05135
exm90570	rs146001390	1	144930802	0.7499	0.05136
exm1272293	rs137901241	16	89972604	0.6249	0.05136
exm305493	rs146411566	3	44492449	8.227	0.05139
exm1579611	rs201753320	21	46923934	0.1313	0.0514
exm1290333	rs145492026	17	7847940	0.2885	0.05144
exm912535	rs140086676	11	58274691	0.4514	0.05145
exm269193	rs144015036	2	220401837	2.095	0.05154
exm189703	rs200288894	2	43802032	2.925	0.0516
exm991638	rs201539743	12	28544301	8.484	0.05161
exm386887	rs78726425	4	6611009	3.746	0.05162
exm1387222	rs189132911	18	48422179	0.5928	0.05162
exm54682	rs41269097	1	45475886	1.316	0.05163
exm610214	rs11768296	7	24892221	0.7503	0.05165
exm734918	rs116920018	9	420579	1.437	0.05171
exm1542458	NA	20	42089648	0.2289	0.05171
exm853093	rs150893869	10	105160184	0.7239	0.05173
exm849543	rs191855412	10	102257821	0.1308	0.05176
exm188231	rs201883435	2	39156884	3.237	0.05177
exm1520314	rs140155681	20	2639144	3.738	0.05183
exm612341	rs192443850	7	30655580	8.502	0.05186
exm1158746	rs201576115	15	45490988	4.813	0.05186
exm301835	rs148407227	3	39108050	1.453	0.0519
exm1551907	rs146701310	20	55093281	3.862	0.05191
exm439799	rs113399108	5	161923	2.534	0.05194
exm235104	rs144753108	2	160076227	1.29	0.05195
exm1344465	rs200943688	17	61666483	0.2919	0.05197
exm267787	rs199900351	2	220088694	0.2252	0.05198
exm811390	rs138799489	10	15296800	0.5689	0.052
exm1604816	rs143842386	22	37159993	0.6064	0.05204
exm153240	rs201293717	1	226075316	0.2935	0.0521
exm1192123	rs76060825	15	98984367	1.491	0.0521
exm156323	rs56065114	1	228527749	1.697	0.05212
exm717701	rs116553136	8	120867994	0.2252	0.05212
exm918422	rs35639864	11	62343057	1.275	0.05212
exm1266982	rs150593777	16	87742982	4.923	0.05212
exm765907	rs139706489	9	100819143	0.5324	0.05215
exm1085241	rs151178006	14	21058880	0.3713	0.05219
exm133770	rs57960694	1	196963213	4.779	0.05221
exm668731	rs73166023	7	149148159	0.3834	0.05221
exm1268919	rs200029740	16	88800074	1.613	0.05221
exm583074	rs199840563	6	143093136	0.3382	0.05227
exm802936	rs200997177	9	140147585	0.4909	0.05229
exm1264341	rs140682724	16	84256130	8.207	0.05233
exm423458	rs139716832	4	126329821	0.406	0.05234
exm1411033	rs200691572	19	5131435	0.1316	0.05242
exm173262	rs34764121	2	11802146	8.165	0.05243
exm355969	rs145569221	3	142212029	0.4562	0.05243
exm367046	rs199619499	3	183041127	8.405	0.05248
exm1217054	rs147720864	16	10775980	1.442	0.05249
exm1011105	rs139136931	12	56079053	0.4737	0.05251
exm1330354	rs143159604	17	43333215	8.386	0.05255
exm1102777	rs148707409	14	55408252	8.438	0.05256
exm378547	rs80296829	4	436296	0.7794	0.05257
exm1391215	rs145346731	18	61587064	0.5311	0.05261
exm262729	rs145980660	2	215821412	0.5194	0.05268
exm2274872	rs200494558	16	87678559	4.737	0.05269
exm2253319	rs146169204	17	8169223	3.74	0.05269
exm350977	rs150805631	3	131190061	2.398	0.05272
exm144176	rs34933739	1	207195352	0.3783	0.05273
exm355515	rs34429284	3	141497368	1.683	0.05274
exm893417	rs138687850	11	17448642	2.087	0.05277
exm1182070	rs150257520	15	80866521	1.987	0.05281
exm91698	rs143512851	1	145584531	2.243	0.05282
exm995574	rs138035327	12	43821128	1.721	0.05282
exm1445572	rs140581225	19	18675825	8.387	0.05287
exm160872	rs147221131	1	235827874	2.394	0.05295
exm1313410	rs148926598	17	34325326	1.906	0.05297
exm947951	rs138111148	11	92715089	2.898	0.05301
exm54124	rs143675241	1	45252294	0.3761	0.05303
exm699790	rs200137917	8	48776001	8.128	0.05309
exm1181852	rs34080999	15	80263111	0.2274	0.05313
exm1286699	rs200046311	17	7226101	1.472	0.05313
exm1350975	rs35867741	17	71420175	0.7249	0.05316
exm842226	rs139811634	10	94694132	2.208	0.0532
exm591329	rs138323645	6	159457773	0.2901	0.05325
exm1198826	rs200684663	16	813260	2.03	0.05327
exm1476454	rs76105613	19	44223995	8.343	0.05327
[truncated: 103,008 more rows]
