# Supplementary material for: Exome arrays capture polygenic rare variant contributions to schizophrenia
Source: Hum Mol Genet. 2016 Jan 5;25(5):1001–7. doi: 10.1093/hmg/ddv620 (PMC4754044; doi:10.1093/hmg/ddv620)
Supplement: Supplementary Data [file supp_ddv620_ddv620supp_table2.xlsx]

## Sheet: Sheet3
SetID	Pathway	P	Number of variants	Description
208701	MP:8701	6.78294e-05	215	abnormal interleukin-5 secretion
60135	GO:60135	0.000144642	170	maternal process involved in female pregnancy
10923	GO:10923	0.000440898	419	negative regulation of phosphatase activity
505730	PAN-PW_5730	0.000771107	72	Endogenous cannabinoid signaling
201730	MP:1730	0.000834987	1179	embryonic growth arrest
700415	REACTOME_415	0.000887027	898	Fatty acid triacylglycerol and ketone body metabolism
30669	GO:30669	0.000953818	145	clathrin-coated endocytic vesicle membrane
114064	KEGG_4064	0.00111182	311	KEGG NF-KAPPA B SIGNALING PATHWAY
201835	MP:1835	0.00117995	257	abnormal antigen presentation
203953	MP:3953	0.00125856	2940	abnormal hormone level
43550	GO:43550	0.00136098	201	regulation of lipid kinase activity
114666	KEGG_4666	0.00154966	377	KEGG FC GAMMA R-MEDIATED PHAGOCYTOSIS
208703	MP:8703	0.00159737	87	decreased interleukin-5 secretion
201898	MP:1898	0.00161024	325	abnormal long term depression
110532	KEGG_532	0.00165479	101	KEGG GLYCOSAMINOGLYCAN BIOSYNTHESIS - CHONDROITIN SULFATE DERMATAN SULFATE
208114	MP:8114	0.0017583	90	abnormal Kupffer cell morphology
208781	MP:8781	0.00183242	106	abnormal B cell apoptosis
46459	GO:46459	0.00188676	86	short-chain fatty acid metabolic process
18410	GO:18410	0.00189966	131	C-terminal protein amino acid modification
208671	MP:8671	0.00192697	213	abnormal interleukin-13 secretion
202915	MP:2915	0.00210447	434	abnormal synaptic depression
800036	NCI:36	0.00226125	113	hif2pathway
33135	GO:33135	0.00230774	212	regulation of peptidyl-serine phosphorylation
115211	KEGG_5211	0.00231329	179	KEGG RENAL CELL CARCINOMA
46321	GO:46321	0.00233071	54	positive regulation of fatty acid oxidation
208698	MP:8698	0.00258825	440	abnormal interleukin-4 secretion
6501	GO:6501	0.00272154	106	C-terminal protein lipidation
700888	REACTOME_888	0.00272154	106	Post-translational modification: synthesis of GPI-anchored proteins
700227	REACTOME_227	0.00273047	70	Cellular response to hypoxia
700228	REACTOME_228	0.00273047	70	Cellular responses to stress
700993	REACTOME_993	0.00273047	70	Regulation of Hypoxia-inducible Factor (HIF) by Oxygen
202237	MP:2237	0.00274115	62	abnormal nasal cavity morphology
1914	GO:1914	0.00287342	97	regulation of T cell mediated cytotoxicity
114920	KEGG_4920	0.00291864	306	KEGG ADIPOCYTOKINE SIGNALING PATHWAY
61418	GO:61418	0.00299332	100	regulation of transcription from RNA polymerase II promoter in response to hypoxia
43516	GO:43516	0.00300404	114	regulation of DNA damage response, signal transduction by p53 class mediator
201475	MP:1475	0.00302253	191	reduced long term depression
10921	GO:10921	0.00311531	591	regulation of phosphatase activity
15012	GO:15012	0.00329898	103	heparan sulfate proteoglycan biosynthetic process
205089	MP:5089	0.0034024	488	decreased double-negative T cell number
45334	GO:45334	0.00351296	165	clathrin-coated endocytic vesicle
42100	GO:42100	0.00355149	64	B cell proliferation
16782	GO:16782	0.00364544	553	transferase activity, transferring sulfur-containing groups
800142	NCI:142	0.00367072	201	foxm1pathway
46320	GO:46320	0.00371251	96	regulation of fatty acid oxidation
33273	GO:33273	0.00374591	200	response to vitamin
35303	GO:35303	0.00380765	710	regulation of dephosphorylation
46825	GO:46825	0.00388083	97	regulation of protein export from nucleus
35035	GO:35035	0.00394139	58	histone acetyltransferase binding
600196	BIOCARTA_196	0.00414538	67	BIOCARTA TH1TH2 PATHWAY
209336	MP:9336	0.00426319	105	increased splenocyte proliferation
700455	REACTOME_455	0.0043267	70	G-protein beta:gamma signalling
202064	MP:2064	0.00437949	1208	seizures
15923	GO:15923	0.00437999	128	mannosidase activity
6024	GO:6024	0.00454139	516	glycosaminoglycan biosynthetic process
208450	MP:8450	0.00455835	540	retinal photoreceptor degeneration
3823	GO:3823	0.00455985	167	antigen binding
45621	GO:45621	0.00462005	244	positive regulation of lymphocyte differentiation
700620	REACTOME_620	0.00469984	34	Interleukin-7 signaling
6023	GO:6023	0.0049253	519	aminoglycan biosynthetic process
16836	GO:16836	0.00501937	144	hydro-lyase activity
500014	PAN-PW_14	0.00507672	34	Cholesterol biosynthesis
16835	GO:16835	0.00519497	208	carbon-oxygen lyase activity
600166	BIOCARTA_166	0.00525407	95	BIOCARTA HER2 PATHWAY
700477	REACTOME_477	0.00537805	101	GPVI-mediated activation cascade
200079	MP:79	0.00542787	90	abnormal basioccipital bone morphology
205407	MP:5407	0.00550155	233	hyperalgesia
201727	MP:1727	0.00572662	185	abnormal embryo implantation
201839	MP:1839	0.00575771	102	abnormal level of surface class I molecules
5814	GO:5814	0.00583115	636	centriole
800088	NCI:88	0.0058486	166	netrin pathway
32947	GO:32947	0.00598654	295	protein complex scaffold
30159	GO:30159	0.00599938	128	receptor signaling complex scaffold activity
800197	NCI:197	0.00603178	64	insulin glucose pathway
978	GO:978	0.00605071	86	RNA polymerase II core promoter proximal region sequence-specific DNA binding
1910	GO:1910	0.00637902	155	regulation of leukocyte mediated cytotoxicity
115016	KEGG_5016	0.00645054	562	KEGG HUNTINGTON'S DISEASE
6904	GO:6904	0.00657047	118	vesicle docking involved in exocytosis
208474	MP:8474	0.0068275	48	absent spleen germinal center
7098	GO:7098	0.00688133	226	centrosome cycle
201836	MP:1836	0.00696181	108	abnormal antigen presentation via MHC class I
34061	GO:34061	0.00711723	264	DNA polymerase activity
3887	GO:3887	0.00715051	222	DNA-directed DNA polymerase activity
65002	GO:65002	0.00715191	107	intracellular protein transmembrane transport
71806	GO:71806	0.00715191	107	protein transmembrane transport
208680	MP:8680	0.00726749	211	abnormal interleukin-17 secretion
200458	MP:458	0.00748033	521	abnormal mandible morphology
800031	NCI:31	0.00757825	177	nfkappabcanonicalpathway
30666	GO:30666	0.00762495	494	endocytic vesicle membrane
31514	GO:31514	0.00781709	1703	motile cilium
700474	REACTOME_474	0.00785762	48	GP1b-IX-V activation signalling
700452	REACTOME_452	0.00785918	37	G beta:gamma signalling through PLC beta
30166	GO:30166	0.00789995	262	proteoglycan biosynthetic process
208699	MP:8699	0.00806839	255	increased interleukin-4 secretion
31341	GO:31341	0.00816391	165	regulation of cell killing
8603	GO:8603	0.0082023	59	cAMP-dependent protein kinase regulator activity
208348	MP:8348	0.00824347	26	absent gamma-delta T cells
1504	GO:1504	0.00826611	40	neurotransmitter uptake
6541	GO:6541	0.00829699	72	glutamine metabolic process
200948	MP:948	0.00833474	100	nonconvulsive seizures
206386	MP:6386	0.00865931	199	absent somites
700504	REACTOME_504	0.00868449	95	Glutamate Binding Activation of AMPA Receptors and Synaptic Plasticity
701288	REACTOME_1288	0.00868449	95	Trafficking of AMPA receptors
97186	GO:97186	0.00894495	57	amelogenesis
800078	NCI:78	0.0092946	202	tcptp pathway
700686	REACTOME_686	0.00930435	2937	Metabolism of lipids and lipoproteins
208032	MP:8032	0.00940501	121	abnormal lipolysis
8376	GO:8376	0.00944818	217	acetylgalactosaminyltransferase activity
46324	GO:46324	0.00945625	173	regulation of glucose import
114210	KEGG_4210	0.00955378	338	KEGG APOPTOSIS
32984	GO:32984	0.00962758	263	macromolecular complex disassembly
9084	GO:9084	0.00987574	68	glutamine family amino acid biosynthetic process
6814	GO:6814	0.00991562	1072	sodium ion transport
115200	KEGG_5200	0.00991828	1588	KEGG PATHWAYS IN CANCER
