# Supplementary material for: Exome arrays capture polygenic rare variant contributions to schizophrenia
Source: Hum Mol Genet. 2016 Jan 5;25(5):1001–7. doi: 10.1093/hmg/ddv620 (PMC4754044; doi:10.1093/hmg/ddv620)
Supplement: Supplementary Data [file supp_ddv620_ddv620supp_table3.xlsx]

## Sheet: SKAT_MafSubPt001_Gene_Results
Gene	P	Number of variants
WDR88	6.53517e-07	7
DSEL	2.6117e-05	13
DNAJC21	0.000138916	8
DNAH11	0.000146739	56
THAP4	0.000164561	5
PIGG	0.000180294	15
MYCL1	0.000292414	2
FAM186B	0.000391556	17
GAB4	0.000661238	11
ANGEL2	0.000716568	2
GPR137	0.000734445	2
SCN3A	0.00100558	6
ADH1B	0.00108677	3
DNAAF3	0.00120525	4
CEP192	0.00128727	23
XAB2	0.0013417	3
ARHGEF28	0.00151051	18
SURF6	0.00151629	2
REXO4	0.00157843	4
TYRP1	0.0015856	11
C1orf112	0.00163769	20
NAV2-AS2	0.00169986	2
ARHGEF16	0.00170656	4
SIGLEC5	0.00186454	6
EPAS1	0.00189433	7
DCST2	0.00194856	19
POPDC2	0.00196243	5
DUS4L	0.0021119	2
CNPY4	0.00225046	4
IGSF21	0.00245242	10
C1QTNF1	0.00249308	5
ZSWIM6	0.00254721	2
HADHA	0.00255814	5
XYLT1	0.00258077	12
ZNF239	0.00262364	5
SLC19A1	0.0026889	16
PRDM13	0.00274547	2
PRPF40B	0.0032973	24
SFI1	0.00348705	21
CSDE1	0.00386278	6
TMEM177	0.00394825	2
EPPK1	0.00398173	42
GP1BA	0.00403407	6
LENEP	0.00415343	2
HCN4	0.00416343	6
POLR1E	0.00419458	4
CREG2	0.00422574	2
PGM2L1	0.00428019	3
TPP2	0.00429167	4
CELA2A	0.00435632	4
PDE1C	0.00439481	6
TCF12	0.00442865	7
GRIP1	0.00453341	13
SERINC2	0.00491454	12
MUC5B	0.00492851	26
GTSF1L	0.00500061	5
TPR	0.00507368	7
NDUFB3	0.00510135	2
TMEM132E	0.00510863	7
ANKK1	0.00511062	16
VPS11	0.00520582	8
BMP3	0.0052306	6
MED16	0.00537208	9
SNX16	0.00547013	5
TRIML1	0.00572977	8
SLFN13	0.00576106	6
L3HYPDH	0.00579513	5
CTDP1	0.00583066	7
GNPTAB	0.00595298	7
LRRC59	0.00599943	15
EAF1	0.00609471	2
PDE3B	0.0061174	2
C14orf176	0.00614798	2
NTN4	0.00616487	7
SLC9B2	0.00618759	7
FCHSD1	0.0062463	14
FBXO3	0.00625803	2
HEXIM1	0.00630084	2
POLM	0.00634601	3
SEC23A	0.00636911	5
CLIP2	0.00637225	9
GLI3	0.0064093	4
ZNF500	0.00656149	9
PIK3R1	0.00657066	4
TRIP12	0.00671457	6
KRTAP10-8	0.00676124	3
WASF1	0.00680647	3
KLHL14	0.00682721	6
GPD1L	0.00695948	4
FGF21	0.00698596	5
MFSD4	0.00721081	2
ATP2B1	0.00742222	2
SYT14	0.00753849	4
H6PD	0.00754778	30
STK11IP	0.00766747	13
KIAA2018	0.00778914	15
PLS1	0.00786019	7
OR5C1	0.00790402	8
PCGF1	0.00796795	2
ZNF582	0.00803976	5
PKD1L2	0.00804382	53
OR5M9	0.00807937	4
FTSJD1	0.00812011	4
WNT8A	0.00813528	4
BAHCC1	0.00835173	20
CA4	0.00836218	3
C8orf58	0.00838391	5
OR51V1	0.00845152	9
WDHD1	0.00847246	8
BRMS1	0.0086162	2
GFRA3	0.00866287	3
FNIP2	0.00888337	12
SPTBN2	0.00911753	20
SLC35G3	0.009239	2
RASA3	0.00931784	8
APOA5	0.00951779	6
CDK18	0.00953303	9
IL17RE	0.00979543	6
PDSS2	0.00993334	7
BCAR1	0.0099768	7
MRGPRF	0.0101017	2
PFKL	0.0101983	6
SCN4A	0.0102275	15
GDF5	0.0102982	4
GUSBP3	0.0103571	3
OCLN	0.0103571	3
APOL6	0.0103718	7
ASB10	0.0104307	8
METTL18	0.0105763	3
MCOLN3	0.0107979	5
SGSM1	0.0109172	11
EPOR	0.0109885	3
PPARGC1A	0.0110168	12
RYR3	0.0113691	39
ELOVL7	0.0114232	3
MIOX	0.0114806	5
DHX34	0.0115175	11
EFS	0.0115472	10
INPP4B	0.0116079	4
LPCAT1	0.0116516	11
PIGS	0.0117365	8
ERBB2IP	0.0117966	5
ADSSL1	0.0118507	6
SEZ6L2	0.0119958	7
TSPYL4	0.0120748	3
LARP1	0.0121269	3
RANGAP1	0.0122437	4
PTPN5	0.0122561	9
DOCK7	0.012339	11
CD180	0.0123832	8
ITGB1	0.0124269	3
ZNF649	0.0124431	3
SETD1B	0.0126091	3
DGKB	0.0127047	2
SPATA16	0.0127381	9
MCAT	0.0127914	4
PKD1L3	0.0129602	8
FAM160A2	0.0130672	12
TMEM8A	0.0130917	11
FOCAD	0.0134516	19
SHANK2	0.0134562	17
PALD1	0.0134624	15
PRDM10	0.0134981	5
SULT1C2	0.0136093	4
NUP188	0.0136274	16
ZNF777	0.0136896	4
ZSCAN29	0.0138731	15
GLYAT	0.0139034	4
ARID5A	0.0139257	4
OR4N2	0.0140123	4
SIGIRR	0.0141176	2
AMIGO2	0.0144075	5
CERS5	0.0144513	6
KIF20A	0.0146292	8
IL1RAP	0.0148484	4
ST8SIA1	0.0149681	2
SPZ1	0.0150226	4
PHF21B	0.0150351	6
GNB3	0.0150807	3
OR52I1	0.0151381	4
E2F4	0.0152017	3
SYVN1	0.0152683	5
CBR4	0.0152959	3
SPATA2	0.0153222	8
ITPKC	0.0153439	6
GNA12	0.0153494	2
MUT	0.0153895	5
C3orf15	0.0155377	17
KCNG4	0.0155712	9
PLEKHD1	0.0156485	2
RPRD2	0.0157956	3
GSTP1	0.0158366	2
OGG1	0.0159089	10
WDR89	0.015941	2
NMBR	0.0159731	7
NAT9	0.0159925	2
CHRD	0.0161569	12
AGRN	0.0161978	26
KIF11	0.0163719	6
SPARC	0.0163775	3
ADPRHL1	0.0166134	2
ARHGEF19	0.0168714	3
C2orf73	0.016919	5
KCNC2	0.0169859	3
ETFDH	0.0171002	2
ROPN1L	0.0171716	4
PPP1R3C	0.0172835	3
BPIFB6	0.0173664	9
RNH1	0.0174447	6
MORC1	0.0174478	3
OIT3	0.017535	5
PROX2	0.0177225	5
MDM2	0.0177343	3
DCLRE1A	0.0179007	9
IL7R	0.0179989	5
MEPE	0.0180788	9
ABCB8	0.0182684	11
UNC5B	0.0184229	13
CDC14A	0.0185507	8
TMEM44	0.0185587	10
GTDC1	0.0185791	8
AHDC1	0.0186074	8
ERMP1	0.018716	15
DDIT3	0.0187721	2
PDCD1LG2	0.0189068	2
KIF17	0.0190924	18
ENPEP	0.0192402	14
GNL2	0.0193175	11
ANKZF1	0.019377	13
WDR72	0.0195275	10
ELTD1	0.0196971	7
ZNF264	0.0197015	8
TRMT10B	0.0197073	2
GRIA2	0.019857	4
RPAP2	0.0198727	2
EXOC3L4	0.0198746	10
NUDT22	0.0200099	3
PCDH12	0.0202047	19
FAM177B	0.0202165	2
LGSN	0.0202285	6
CDH24	0.0204678	5
PCDHB13	0.0205751	4
TRPM5	0.0205872	25
SP110	0.0206003	6
SPRY1	0.0207316	3
PPP1R12A	0.0208092	6
RELL2	0.0211888	7
ARRDC5	0.021381	6
AAED1	0.0213883	6
SPIB	0.021511	2
CAPS	0.0215809	3
C22orf28	0.021603	3
NIT1	0.0216365	7
KIF1A	0.0217515	7
EPB41L4B	0.0217703	7
GALNT9	0.0217784	3
OR8U1	0.021961	6
ZCWPW1	0.0220826	9
NAPA	0.0220837	2
PCDHB12	0.0222882	6
MFSD5	0.0223003	5
SLFN12L	0.0224934	3
TRPA1	0.0227082	4
C5orf48	0.02272	4
PMVK	0.022739	6
NRBP1	0.0227445	2
OR4D1	0.0228293	3
SETD4	0.0228855	7
MYH8	0.0231372	16
DBX2	0.0232232	3
SLC22A23	0.0234014	3
BAI1	0.0235182	2
DSG1	0.0236771	21
CCDC130	0.0237079	4
LRRC71	0.0237098	2
KCNC3	0.0238198	2
URI1	0.0238432	2
PLCB4	0.0238433	4
POLG	0.0238479	13
KLHL11	0.0239554	2
ADAM18	0.0240047	11
AKT2	0.0240615	2
SLC11A1	0.0240819	10
CTC1	0.0241617	11
KIAA0020	0.024247	14
UBE3D	0.0242561	4
PEMT	0.0242641	4
OSBPL2	0.0242923	4
PLEKHM2	0.0244623	5
ENO1	0.0246344	4
SHF	0.0246933	4
C10orf2	0.024811	7
CCDC170	0.0248153	13
UGP2	0.0248818	2
KLC2	0.0251002	2
ZFP30	0.0252481	4
ZNF440	0.025272	2
CNP	0.0253611	5
PLCB2	0.0254602	7
SALL4	0.0254715	8
GLI1	0.0255342	10
CAMK1G	0.0255663	2
ASIC5	0.0256132	10
C5orf25	0.0256629	4
ADAMTS7	0.0258215	7
SLC22A3	0.0258639	4
CD38	0.026013	7
SLC13A5	0.0260179	6
DHX8	0.0260628	7
PLAUR	0.0261095	5
OR9K2	0.0261198	6
FAM5B	0.0261509	10
PKP2	0.0262203	9
SOCS6	0.0262556	3
BPI	0.0263803	9
SLIT1	0.0265117	8
REM1	0.0265477	4
SNX31	0.026566	5
STX18	0.0266658	3
SLC25A46	0.0267115	2
COX5B	0.0268108	2
TGFBR2	0.0268273	2
NOSTRIN	0.0268417	6
ZNF770	0.0269379	2
FAM71F2	0.0269402	3
DEFB124	0.0269606	3
TUBB1	0.0269755	9
RAD50	0.0269868	13
PAPPA2	0.0270941	17
MFSD6L	0.0271319	9
KIAA1328	0.0271339	3
DCSTAMP	0.0271551	3
C16orf89	0.0271854	5
TNFRSF1B	0.0272148	6
EME1	0.0272479	13
NTRK3	0.0272744	4
PALLD	0.0273016	12
KLC1	0.0273162	5
TTBK2	0.0273256	8
SEMA6D	0.0273343	6
WDR81	0.0274624	12
FMN1	0.0274754	16
PKP1	0.0275687	10
FBXL21	0.0276231	4
RAB11FIP4	0.0277739	6
TNKS1BP1	0.0278397	14
DCLRE1C	0.0279321	2
UBN1	0.0279809	11
TPD52L1	0.0280021	2
MT1H	0.0280635	2
KIAA1324L	0.0281836	3
MFSD6	0.0282212	2
HEBP2	0.0283778	6
P2RX4	0.0284734	4
USP25	0.0284764	5
RPS6KA4	0.028542	3
MARK4	0.0286388	11
CMTM4	0.0287396	3
TFCP2L1	0.0287616	4
FAHD1	0.0289206	4
ANAPC10	0.0289479	3
PXDN	0.0289781	9
ZCCHC11	0.0290258	4
OR8H1	0.0290406	2
PDGFRB	0.029071	15
THRAP3	0.0290711	4
OR51Q1	0.0290831	4
TTLL12	0.0291377	12
CHN1	0.0291718	2
TEX36	0.0292299	2
TDRKH	0.0293452	2
OR4C3	0.0293615	6
RASSF7	0.0294236	6
SYTL3	0.0295077	5
AAAS	0.0295773	6
KXD1	0.029589	2
RPS6KL1	0.0296187	7
SLC15A1	0.0296635	5
TNK1	0.0297337	7
IGF2BP3	0.0297524	2
STAMBPL1	0.0297906	4
MAP3K5	0.0299376	6
CAMK1	0.0299706	6
GOT1L1	0.0300329	7
ZNF213	0.0301667	2
COX14	0.030189	5
CREM	0.0302886	2
AXDND1	0.0303216	12
SAMSN1	0.0303359	2
KRT5	0.0303366	6
PRDM4	0.0303716	8
SUCLG1	0.0304398	3
ZNF713	0.030449	2
RNASEH2C	0.0306634	3
WDR5B	0.0307765	2
SIRPB2	0.0308614	5
NACA	0.0309963	8
FAM209A	0.0311061	4
ZFHX4	0.0311175	6
MCF2L	0.0311752	14
DNMBP	0.031241	15
ZNF48	0.0312939	8
MYEF2	0.0314092	2
LIFR	0.0314402	9
ARF3	0.031736	7
CCDC65	0.031736	7
XIRP1	0.0318078	38
LRP2BP	0.0321185	2
GAS2L1	0.0321209	2
MECOM	0.0322753	7
OR6A2	0.0323343	7
PGS1	0.0324068	6
ATP6V1E1	0.0324662	2
PI4K2A	0.0325002	13
LY6K	0.0325584	4
LRRC34	0.0326223	5
NUP62	0.0326543	6
STAMBP	0.0328787	7
RARRES3	0.0329508	4
PRKCQ	0.0330477	6
SLC4A1	0.0330951	9
TARS2	0.0331563	4
ZNF804A	0.0332372	4
DSCC1	0.0333957	3
BAIAP2	0.0334364	5
YOD1	0.033602	2
CCDC129	0.0336955	16
FYB	0.033769	7
SMC1B	0.0339626	7
ZNF610	0.0340944	7
IL4I1	0.0342129	10
IFI27	0.0342871	2
TJP3	0.0343025	12
NOL8	0.0343133	12
LMF2	0.0343889	18
SACS	0.0344242	24
VCPIP1	0.0344666	6
SIGLECL1	0.0344927	3
COL13A1	0.034544	5
FAM160A1	0.0345591	3
OAT	0.0347951	5
RPUSD2	0.0348235	5
IL5	0.0348756	2
ADAM15	0.0350202	11
PPIP5K1	0.035141	4
ALOX12B	0.0351646	4
UNC79	0.0351745	10
LRRC15	0.0353279	11
PDE4C	0.0353511	7
CHMP6	0.0353956	2
PLCH2	0.0357082	5
MRPL19	0.0357434	5
LNPEP	0.0360642	3
EPS15	0.0361054	6
IFT81	0.036372	4
CPEB1	0.0363759	5
ANGPTL7	0.0363764	7
GBGT1	0.0364142	12
PUM2	0.0365016	2
COCH	0.0365786	3
PHGDH	0.036676	4
CDX2	0.036742	3
SIRPG	0.0367472	4
MATN3	0.0367796	5
SRSF6	0.0367864	2
C20orf26	0.0368391	23
RXFP3	0.0372587	7
UNC119B	0.0372645	2
CNTROB	0.0373285	16
NDUFV3	0.0373461	6
PAWR	0.0373493	2
CUL2	0.0375038	2
DPYD	0.0375159	8
PPM1D	0.0376352	4
C17orf85	0.0376611	3
LPIN2	0.0379046	10
PSMD11	0.0380383	2
TCEA3	0.0380574	2
NOV	0.038074	2
ERCC3	0.0382455	6
PIAS4	0.0383411	3
RDH14	0.0383711	2
AVPR1B	0.0383778	5
PSMF1	0.0383873	6
CCDC48	0.0384385	4
C8orf33	0.0384673	2
IL2RA	0.0385035	3
EMC1	0.0385058	8
SERPINB8	0.0386354	6
CCL22	0.038673	2
C10orf62	0.0387335	4
WDFY3	0.0387674	14
PTPN12	0.0389748	6
STOX1	0.0389749	11
DCHS1	0.0391516	39
C15orf57	0.0394053	2
ZNF20	0.0394552	4
ZNF625	0.0394552	4
COG5	0.0395044	8
GPR157	0.0395859	5
TYRO3	0.0396045	10
ZNF83	0.0396067	5
CAND1	0.0396767	3
ARHGAP11A	0.0398947	5
NEURL4	0.0400641	13
IPO9	0.0400663	3
COL24A1	0.040172	14
LECT2	0.0402776	6
FLNB-AS1	0.0403119	6
RTN4IP1	0.040464	2
ZNF692	0.0405662	6
SYCP3	0.0407608	2
GSTM3	0.0407608	2
NIP7	0.0409843	2
SECTM1	0.0410269	2
FABP5	0.0410752	2
ATG9A	0.0411528	17
STEAP1B	0.0413101	2
C1orf116	0.0413453	15
PALMD	0.0413907	8
FPR1	0.0414377	4
FARS2	0.0415186	4
NF2	0.0416678	2
ATG2B	0.0416927	26
GALNT11	0.0417567	11
LCTL	0.0419442	11
DHODH	0.042096	6
TAAR5	0.042113	5
LGALS8	0.0421279	4
ALPI	0.0421986	7
NAV2	0.0422714	20
DES	0.0423505	6
TMEM219	0.0424042	2
KRT34	0.0424358	3
PPFIA1	0.0424536	12
PER1	0.042593	11
SLC52A2	0.0428327	8
MELK	0.0430509	5
CHL1-AS1	0.0433559	3
LMOD2	0.0434168	4
VTCN1	0.0434315	2
TRIM58	0.0434722	4
SH3RF1	0.0434947	3
ASL	0.0435929	7
NAV3	0.0437539	13
FLG	0.0439361	48
SNX15	0.043967	8
BRDT	0.0439806	6
ACYP2	0.0440361	8
DEPDC5	0.0442189	12
CCDC137	0.0442511	3
SERPINA10	0.0443098	6
ADPRHL2	0.0443805	3
NBEA	0.0445831	14
DOCK10	0.0446597	9
CD200R1L	0.0447015	3
CABYR	0.0447519	4
ROR2	0.0448565	8
OR5D14	0.0450135	4
KCP	0.0450178	13
MSGN1	0.0451747	2
PABPN1L	0.0452831	3
C20orf166	0.0453682	4
PROSER1	0.0454836	5
MAK16	0.0455208	4
LHX4	0.0455539	4
OR7D2	0.0456484	5
RSBN1L	0.0458615	3
GALNTL1	0.0459926	7
FGF22	0.0460097	2
PLSCR5	0.0460711	3
ALG11	0.0460938	5
ELMOD2	0.0461337	3
OR2F1	0.0462364	4
NARF	0.0463268	6
ZNF30	0.0463408	9
HEATR5B	0.046502	8
ELSPBP1	0.0465377	2
CYP4F12	0.0467056	7
DOT1L	0.0467883	5
DCTN3	0.0468262	2
TRAF3IP1	0.047237	7
SFRP4	0.0472669	7
SLC43A1	0.0473717	6
XRRA1	0.0473809	15
CREBBP	0.0474275	16
TELO2	0.0474784	10
MYO10	0.0474815	11
OR5P2	0.0475773	2
ABHD14B	0.0475916	4
C1QTNF6	0.0476136	2
MPRIP	0.0476386	5
BCL2A1	0.0476502	4
JSRP1	0.0476598	3
KCNAB3	0.0477272	5
LINGO2	0.047804	2
MRI1	0.0478072	6
FAM214B	0.0478776	5
FGL2	0.04803	3
REV3L	0.0480551	22
SLC25A40	0.0483783	4
SLC17A6	0.0485337	2
TMEM72	0.0486085	4
TMEM72-AS1	0.0486085	4
ZNF260	0.0486377	2
CHST12	0.0486761	3
MAML1	0.0486973	7
ACSM3	0.0487362	24
DNAH2	0.04886	40
IFFO1	0.0488846	3
GIT1	0.0490808	5
THEG	0.0492157	12
SNTG1	0.0492829	7
LHX3	0.0493246	2
BCKDK	0.0493438	3
PTPN23	0.0493941	18
CHKB	0.0494184	3
VSTM2L	0.0494185	4
ETV4	0.0494559	4
GDF3	0.049726	2
ITGA4	0.049738	2
DNAJC1	0.0497472	2
UHRF1BP1L	0.0497706	9
SENP7	0.0497914	8
EMILIN2	0.0498971	9
ASAP3	0.0499005	15
IL17RB	0.049962	9
ACSL3	0.0499683	4
C1orf51	0.0499818	5
SEC14L1	0.0500059	5
HOGA1	0.0500081	8
SNTG2	0.0500121	8
GINS2	0.0500475	3
SIGLEC10	0.0501217	6
ZNF236	0.0502345	8
OR51I1	0.0502375	4
KANK2	0.0502486	14
SMC5	0.0503819	7
CTNNB1	0.0504482	2
ZBTB41	0.0504584	5
CORO2A	0.0504867	12
EPB41L2	0.0505474	9
TSPAN10	0.0506656	4
TLR10	0.0508618	8
ZNF416	0.0508933	5
MORN1	0.050951	9
KIAA1468	0.0509634	4
DGKZ	0.0509963	5
MCM2	0.0511568	9
BAZ2A	0.0511857	7
CTSW	0.051392	9
BBS9	0.0514554	9
TTC38	0.0514643	8
DCUN1D4	0.0516051	2
PJA2	0.0519043	8
ZNF846	0.0521037	11
AP3D1	0.0522043	6
EMR3	0.0522417	8
WWC2	0.0522421	10
PAXIP1	0.0524144	3
DNER	0.0524256	7
SPEN	0.0524605	33
IFNB1	0.0525609	3
SLC6A16	0.0525666	11
AK5	0.052638	4
SLC4A4	0.0529254	8
CASC4	0.0529847	2
IL28RA	0.053108	2
BTC	0.0531152	5
ZNF699	0.0531375	9
ACP1	0.0531998	2
DMRT2	0.0532316	6
CLTA	0.0534783	2
GNE	0.0534783	2
MYADML2	0.0535234	3
EPB41L1	0.0538017	4
RBM4B	0.0538852	5
CENPF	0.0540588	21
UTP14C	0.0540614	9
ANKRD1	0.0540642	4
OSM	0.0540843	2
ADCY10	0.054149	16
STRN	0.0542664	5
KDM4D	0.0542963	4
EPS8L3	0.0543527	6
RBL1	0.0544067	7
RIMBP2	0.0544165	7
CCDC64	0.054547	2
SPHK2	0.0545576	6
KIAA1432	0.0546602	10
HECW1	0.0548636	9
KAZALD1	0.05488	5
SPSB3	0.0549443	4
SPEF2	0.0552417	17
LRMP	0.0553192	5
EFTUD1	0.0553225	5
C11orf88	0.0554577	6
ZC3H12C	0.0555586	8
SETX	0.0555612	19
UBE3B	0.0555938	5
MMP9	0.055708	3
C9orf152	0.055813	2
CHTF18	0.0558182	26
BSPRY	0.0558675	6
PLA2G4A	0.0559911	2
YLPM1	0.0560313	5
PALB2	0.0561108	7
LEFTY1	0.0562892	3
PLEKHG1	0.0563013	17
SLC37A3	0.0563102	10
CCDC91	0.0563559	4
TDO2	0.056404	8
SLC4A7	0.0564183	4
SERPINB3	0.0564553	2
FIGN	0.0565563	5
USP4	0.0565737	10
ZNF302	0.0566063	2
KCND2	0.0566227	2
CLC	0.0566755	4
COX17	0.0567139	4
TRMT10A	0.0567266	3
MRPL42	0.0567925	2
RASGEF1A	0.0568774	2
NPM2	0.0569652	4
ZNF572	0.0569924	8
LRRC49	0.057085	7
ADIPOR2	0.0571267	2
SOX9	0.0571338	2
PODXL	0.0571483	6
SAP30BP	0.0573053	2
TLE3	0.0573438	3
PPP1R3A	0.0573683	13
AOX1	0.0574916	13
MED13L	0.0575865	9
DHX36	0.0576764	2
ELL	0.0578125	3
C7orf65	0.0579421	3
CPA5	0.0579455	8
YKT6	0.0579929	4
CENPP	0.0580549	22
CUEDC1	0.0581644	3
POLE2	0.058268	4
EPN1	0.0583179	3
GON4L	0.0583194	6
CYTH4	0.0583235	8
COL6A2	0.0583338	31
BEST4	0.0584643	4
SEPT4	0.0584787	5
CNBD1	0.0585133	9
CPT1A	0.058668	7
SLC25A47	0.0586727	4
SH2B1	0.0587522	3
EYA4	0.0588126	3
DTL	0.0590918	4
SLCO1A2	0.0591083	9
CTDSP1	0.0591511	2
MLLT4	0.0593262	17
EPDR1	0.0593315	15
GALNTL4	0.0593666	3
BCL9	0.0593717	8
PARP2	0.0594172	3
CHUK	0.059479	2
CAPZA1	0.0594908	4
WDR18	0.0595503	3
RAVER2	0.0596684	2
CYB561	0.0596985	2
CHPT1	0.0598128	4
GPBP1	0.0600072	6
SEC24D	0.0600237	9
CD209	0.0601965	4
EP300	0.0602067	12
PTPN2	0.0604364	4
C11orf1	0.060468	3
CEP170	0.0604685	3
CD8A	0.0605189	2
GIMAP5	0.0606926	6
ZNF219	0.0607313	5
ITLN1	0.060787	4
ZNF844	0.0608543	3
PRMT10	0.060882	11
ERV3-1	0.0609509	9
ZNF117	0.0609509	9
TAS1R1	0.0609657	18
ASTE1	0.0610525	5
RASGRF1	0.0611752	6
PRR16	0.0611809	3
PPP2R5B	0.0611985	3
CLEC2A	0.0612022	2
HPS3	0.0612316	7
KIAA1715	0.0612664	6
RFFL	0.061579	3
LDLRAD1	0.0618501	2
ABCF3	0.0620131	6
FHL2	0.0620642	3
ZNF362	0.062083	2
NKAIN1	0.0623337	3
RINT1	0.0623818	7
SV2A	0.0624244	2
UST	0.0624345	2
ST3GAL1	0.0626065	2
EXOC4	0.0626089	5
PRUNE	0.0626154	4
SSPN	0.0626177	2
AKR1C2	0.0626378	2
C14orf2	0.0626482	2
VSTM4	0.0626853	5
PIK3R6	0.0627979	9
PADI6	0.0628333	11
ZNF445	0.062922	7
TCTN1	0.0630128	4
LUZP1	0.0630264	8
EXOSC7	0.0630317	3
RNASE11	0.0632562	7
MTTP	0.0633359	5
GALNT13	0.0635264	2
TBC1D9	0.063594	6
RLTPR	0.0636055	5
C10orf105	0.0636238	8
TXNDC16	0.063635	10
TMEM163	0.0636812	2
ANKRD27	0.0637925	13
F11	0.0638007	5
GNL3	0.0638703	7
PIGR	0.0639052	9
BTBD7	0.0639365	7
TIAM1	0.064019	19
RNF26	0.0641515	2
REL	0.0642418	3
CRYBA4	0.0643479	3
IL17RC	0.0643742	9
CYP27B1	0.0643921	3
MRPL49	0.0644553	2
SNRPF	0.0646763	8
CXCR1	0.0647649	5
SPP1	0.0647905	10
ANKRD5	0.0649465	8
SNAP25-AS1	0.0649465	8
ITGB2	0.0649606	8
KDM2A	0.065017	3
TLR2	0.0650515	8
APOBEC3F	0.0650722	2
CHRM3	0.0650956	6
CX3CR1	0.0652846	3
CCDC38	0.065322	9
AP1G1	0.0656507	2
RALGDS	0.0656815	18
HDGF	0.0656866	3
FPGT	0.0657151	2
CYP2B6	0.0658169	7
RLN1	0.0659568	2
KCTD14	0.0660063	3
NCK1	0.0661378	6
C7orf62	0.0661532	2
GCM2	0.0662367	4
ASPG	0.0662795	2
HTR3A	0.0663099	6
PLBD1	0.06659	4
ZFPM1	0.0666118	2
ACAP2	0.0666589	3
POLI	0.0666747	6
OR2C3	0.0667101	6
SPATA5L1	0.0669116	7
RAD54L	0.066912	7
HTR2B	0.0669576	7
TMEFF2	0.0669946	2
ABCA3	0.0670075	22
OR5L2	0.0670627	2
CHRNA5	0.0671663	5
MYH4	0.067227	17
MERTK	0.0672637	5
N6AMT1	0.067306	2
USH2A	0.067342	64
INSL6	0.0673705	6
RAP1GDS1	0.0678438	4
SYT8	0.0679322	5
TEX101	0.068269	2
ALPK2	0.0683006	20
SUV420H1	0.0683761	6
EPB41L5	0.0683913	7
CARD17	0.0685885	7
VN1R5	0.0686405	2
ITGB6	0.0688094	5
MS4A8B	0.068815	3
WDR20	0.0689051	3
C16orf46	0.0689509	6
SSTR2	0.0689752	2
F5	0.0689869	13
FRAS1	0.0692916	51
SYT16	0.06936	7
CFI	0.0694393	8
PRRT3-AS1	0.0694846	4
ZNF283	0.0695252	8
NEK9	0.0696546	9
BCAS3	0.0696799	6
GRK4	0.069713	2
PDK1	0.0697217	5
FAM20A	0.0697278	9
XRCC3	0.0697412	10
PLSCR2	0.0697693	5
CLK2	0.0697792	3
GTSE1	0.0697849	15
GRPEL1	0.0697887	3
LGALS3BP	0.0699035	7
ZSCAN5B	0.0699112	11
ADNP2	0.0699844	10
GYPC	0.0702006	3
C16orf70	0.0705405	4
ACER1	0.0706196	2
PLA2G16	0.0706983	2
TSKS	0.0707083	14
FAM207A	0.0707554	2
EPC1	0.0707663	4
U2AF1L4	0.0707814	3
DSCR6	0.0708846	4
HIF3A	0.0709298	9
MS4A1	0.0709692	2
PRRT3	0.0711074	5
MSH3	0.0711482	10
PBRM1	0.0712167	10
LRRC8A	0.0713384	2
EXOSC1	0.0714139	4
OR4A16	0.0714828	5
IQCA1	0.0715949	11
SIDT2	0.0718977	11
MATN1-AS1	0.0720129	2
SS18L1	0.0721336	4
SKA1	0.0721364	2
ARHGAP28	0.0721581	7
ZNF22	0.0722016	3
ARHGAP10	0.0722345	12
TBCCD1	0.0723023	3
B3GNT3	0.0723251	2
BASP1	0.0723485	2
SERPINE2	0.0723878	3
PTPRK	0.0724454	9
SLC36A3	0.072467	4
CLDND1	0.0724885	5
UGT1A7	0.0726305	23
CASC1	0.0726305	4
CECR5	0.0726689	4
CNN3	0.0727003	2
POGLUT1	0.0727037	5
PYCR1	0.0727837	10
BLNK	0.0729003	7
SLC6A19	0.0729523	12
SERPINE1	0.0731728	4
RSPO4	0.0732085	6
ENPP4	0.073308	8
SLC35A4	0.0736356	4
POM121L12	0.0736847	5
AIFM3	0.0737147	12
ITSN1	0.07372	4
NLRP14	0.0737681	12
TANK	0.073887	6
CASKIN1	0.0740084	5
ATP6AP1L	0.0740556	2
TMEM67	0.0742122	3
GLB1L3	0.0742721	10
CD207	0.0743381	5
SLC12A3	0.074444	20
HMGCL	0.0744603	2
SLAMF9	0.0745131	3
ORC6	0.0745681	2
KIAA0141	0.0746615	6
CACNA1D	0.0747194	16
BARHL2	0.0749329	4
SPATA7	0.0750749	6
LHFPL2	0.0750765	2
PRDM2	0.0750965	17
KCNS2	0.0752186	2
PRR5L	0.0752229	4
ZNF320	0.0752499	2
KLF5	0.0752692	4
BAIAP2L1	0.0754053	7
ATXN3	0.0754512	3
CIDEA	0.0756347	2
SERTAD4	0.0757327	5
FAM84A	0.0757508	2
PFKFB2	0.0758728	6
SENP8	0.0758946	2
CTNS	0.0759479	10
SETBP1	0.0761848	3
SCAMP5	0.0762065	2
OR7A17	0.0762597	3
SKI	0.0763056	3
ENG	0.0763593	7
DDX42	0.0763739	5
AZIN1	0.0764964	4
RGP1	0.0764998	8
TGIF1	0.0765285	3
KCNJ11	0.0766107	2
TPD52	0.0766174	4
RANBP3	0.0767453	5
OR5M3	0.0768626	3
OR1J2	0.0769538	4
MKNK2	0.0770139	2
TMEM2	0.0770822	8
E4F1	0.0772369	7
LIPT1	0.0774187	3
MITD1	0.0774187	3
RAPSN	0.0776824	2
TSPAN17	0.0777592	3
C17orf53	0.0777684	7
AKT1	0.077966	3
HS2ST1	0.0779837	3
OXSM	0.0780567	5
FXN	0.0780633	3
CD86	0.0781116	3
PTCD3	0.0781157	10
SMURF2	0.0781841	4
STAB2	0.0782848	32
RNPEP	0.0783457	11
ZSWIM2	0.0783493	7
CD40	0.0783545	2
CDC42BPB	0.0784159	9
CSN3	0.0784241	4
IGSF10	0.0786655	27
NIPAL1	0.0786749	9
ARHGAP35	0.0786851	3
GALK2	0.0787262	3
DDX20	0.0789357	10
C10orf55	0.0790561	5
PLAU	0.0790561	5
DPEP2	0.0790748	6
DDX58	0.0790875	6
MGP	0.0790966	2
SDPR	0.0791962	2
CEP164	0.0792731	15
CD83	0.0794989	2
SLC38A10	0.0796511	10
NFKBIB	0.0797801	5
NBPF7	0.0798967	3
SIGLEC11	0.0799345	4
CRB1	0.0800251	15
G6PC2	0.0802297	8
FBXL13	0.0802726	10
DOK1	0.0804241	5
SACM1L	0.0804285	2
MTNR1B	0.0806951	3
NOP58	0.0807172	4
LDLRAD2	0.080805	5
AKAP11	0.0808086	15
CSGALNACT1	0.080823	10
ZNF839	0.0809249	11
FBLN2	0.0810638	15
TMEM156	0.0810899	3
STAT1	0.0811768	2
C8orf48	0.081208	2
ADH1C	0.0812333	2
COL5A1	0.0812402	19
FAM124B	0.0812514	2
ABCA1	0.0812631	19
KIAA1967	0.0813399	5
SLC38A6	0.0815063	2
WNT4	0.0816147	2
AHR	0.0816673	7
DEFB125	0.0817761	2
WHSC1L1	0.0817915	6
ARHGAP19	0.0817948	11
CXCL12	0.0818219	3
EFCAB3	0.0818253	3
FBXW4	0.081826	4
PGAM1	0.0818265	2
HAVCR2	0.0818669	5
PRKAG3	0.0818674	5
TRMT1	0.081886	7
FREM1	0.0819209	15
RXFP2	0.0819356	6
BPIFB1	0.0820007	17
SLC2A6	0.0820219	5
PIH1D1	0.0821115	3
OR6C2	0.0823361	2
ZNF577	0.0823627	5
WDR78	0.0824145	13
HIVEP2	0.0824516	9
TMC8	0.0824543	6
ZPBP	0.0824776	2
IDH3B	0.0826179	4
MUS81	0.0827004	3
PRKG1	0.0827479	7
SDF4	0.0827687	7
CENPB	0.0827985	2
CBR1	0.0828498	3
SRP19	0.0828584	2
CAMTA1	0.0829564	17
IFNE	0.082959	3
MIR31HG	0.082959	3
APOBEC3G	0.0830124	4
LZTS2	0.083056	6
PCDHB15	0.083287	2
AZI1	0.0834614	21
CAPN7	0.0834623	3
TMEM99	0.0835778	4
ASH1L	0.0835887	13
PGAM2	0.0836359	5
CNTN4-AS1	0.083733	2
OSGIN2	0.0837382	2
RNF214	0.0837718	2
VEGFC	0.0838387	3
GLRX2	0.0838442	3
ZNF510	0.0838845	11
ZNF397	0.0838997	4
CROCC	0.0840185	11
ZMYM4	0.08402	5
KIF19	0.0840749	9
LAMB3	0.0842659	28
GSG2	0.084338	6
NQO2	0.0843569	3
C4orf47	0.0843872	2
COX16	0.0844989	2
WISP3	0.0845944	4
CCDC54	0.0846023	3
NLRP6	0.0846247	6
SCNM1	0.0847949	4
BIN3	0.0848122	2
PRKD1	0.0848849	5
CCNJ	0.0849173	2
ATP6V1B2	0.0849791	2
WDR52	0.0850909	11
ADAM23	0.0851837	4
SDC3	0.0851915	4
ZBTB6	0.0852034	2
C8A	0.0852308	5
ADCK4	0.0853445	3
NFE2L1	0.085378	6
EML5	0.0854128	6
TMPRSS5	0.0854499	4
TMEM18	0.0854876	3
ZNF485	0.0855201	2
TLCD2	0.0855433	2
KCNQ1-AS1	0.0855929	3
PLXDC2	0.0856208	3
DNMBP-AS1	0.0857898	6
C9orf156	0.0858463	6
SIK1	0.0859667	7
C1orf177	0.0859983	7
FAM174B	0.0860178	2
CSAD	0.0861749	11
MGAT4A	0.0861918	7
MKI67IP	0.0863749	4
C5orf15	0.086388	2
GSN	0.0864596	10
ADAD2	0.0864995	4
CD164	0.086638	4
ACHE	0.0867089	5
CXCR7	0.0867887	3
MAP4	0.086832	9
MYL2	0.086848	2
UGDH-AS1	0.0869174	2
PAQR6	0.0869359	3
AP3B2	0.0869877	7
DISP1	0.0870971	10
NAF1	0.0871946	2
SIAE	0.0873935	11
PTPLAD2	0.0874073	2
OLFM2	0.0874239	3
CAST	0.0876027	18
BPHL	0.0877207	6
FBXL4	0.0878949	9
DROSHA	0.0879162	4
FRMD5	0.0879959	4
OPRL1	0.0880603	5
MYO1A	0.0880673	16
NPTXR	0.0881658	3
AP1AR	0.0881819	3
CCDC30	0.0884134	3
KIAA0319	0.0884856	16
MEIOB	0.088641	2
MS4A15	0.0886476	4
DYRK1A	0.0886875	3
SLC7A1	0.0887374	3
FAM118A	0.0887504	3
GAL3ST3	0.0888522	4
TAGAP	0.0889334	5
PI4KA	0.0890025	11
IER5	0.0892129	2
NECAP1	0.089214	10
PLEKHH3	0.0892202	3
CCDC164	0.0892621	22
ZNF101	0.0893707	3
CDCA5	0.0895725	2
GPAA1	0.0898534	7
CTCFL	0.0899339	6
FOXN3	0.0900151	3
ZC3HAV1	0.0901293	7
CTSZ	0.090142	4
ORM1	0.0901805	2
MBD3L1	0.0901936	2
FAM188B	0.0903267	13
KIAA2026	0.0903489	24
SLC4A10	0.0904057	5
PSAT1	0.0904648	3
FAM83D	0.090483	5
IPO5	0.090656	5
BRI3	0.0908622	5
C15orf26	0.0908733	2
PCDHB8	0.0908785	3
ATP8B4	0.0908807	15
UXS1	0.0908932	2
SORBS2	0.0912975	6
MVK	0.0913705	4
GK2	0.0914722	7
TSACC	0.0916119	2
TMEM37	0.0916438	3
SLC9A3	0.0917949	9
ERP29	0.0919215	2
CHST10	0.0920379	8
LRP1B	0.0920395	21
CLRN3	0.0921592	4
C19orf38	0.0922842	2
BOD1L1	0.0923427	25
MANBA	0.0923622	7
SLC44A1	0.0923806	6
ADAMTS6	0.0924367	5
ANKDD1A	0.0925099	11
ESPL1	0.0925413	18
C7orf63	0.0927052	9
GNAI3	0.0927575	3
VCAN-AS1	0.092866	20
ESYT2	0.0929017	6
OR6C4	0.0930735	8
TMOD2	0.0932655	2
OR2S2	0.0935266	5
KRT84	0.093608	9
SOHLH1	0.0936836	7
OR5AS1	0.094037	4
SH2D6	0.0940763	3
SLC45A1	0.0941287	9
CLDN20	0.0941438	4
TRAT1	0.0941822	9
ARL13B	0.0943427	6
ARHGAP24	0.0943449	9
HOXA9	0.0943883	5
KLHL30	0.0946209	5
ADCK2	0.0946777	5
IL1RN	0.0947465	3
C12orf50	0.0947468	8
TSEN34	0.0947827	2
SIX4	0.0948514	4
AK3	0.094895	2
METTL24	0.094912	2
NMU	0.0950297	4
TOM1	0.0950884	4
GP2	0.0951361	6
CHGA	0.0951595	2
AVPI1	0.0952056	2
OXNAD1	0.0953642	8
SLC2A3	0.0954658	2
STX6	0.0954965	3
DOCK5	0.095558	12
LRRC4C	0.0955612	3
ZNF248	0.0955613	5
POMT1	0.0958746	12
DGKE	0.0959021	3
GCSAML	0.0959138	8
PAH	0.0959319	11
COPE	0.0959868	3
SRPR	0.0960211	7
TAAR2	0.0961456	8
IKBKE	0.0963498	9
DNAAF1	0.0963636	12
PLTP	0.0963976	6
TTLL13	0.09642	9
BCL7A	0.0964548	2
MBTPS1	0.0965059	9
STK36	0.09665	17
EPHX3	0.0967394	3
TMEM123	0.0968465	2
KIAA0430	0.0968669	8
PYHIN1	0.0968959	7
OR9Q1	0.0970491	11
DIXDC1	0.0970513	7
KATNAL2	0.097096	11
TMEM120B	0.0971067	5
ZNF200	0.0971422	6
OR4Q3	0.0971935	2
GAS2L3	0.0972522	9
ZBTB7B	0.0973057	3
C3orf45	0.0973702	4
POLK	0.0973973	8
LRSAM1	0.0977635	13
PCNXL3	0.0978682	11
ENTPD4	0.0980176	12
STYK1	0.0980955	5
ZC2HC1C	0.0981172	3
OR4N4	0.0981803	4
IFITM5	0.0982382	3
KIAA1755	0.0982731	16
MESDC2	0.0982974	3
LUC7L3	0.0986333	2
BCHE	0.0987462	3
PYROXD1	0.0987958	2
MRPL32	0.0988548	4
DNAH1	0.0988624	34
ANTXR2	0.0988965	4
ZNF354B	0.0990501	5
SCARF1	0.0991592	9
DHX57	0.0992686	14
LAT2	0.0992791	4
SP1	0.0993521	5
APOBR	0.0993557	11
ERI2	0.0994758	13
TRPM3	0.0994907	12
OR1L6	0.0995998	4
NMNAT3	0.0997291	4
ADAMTS9-AS2	0.0998953	3
MRPL33	0.0999534	3
RBKS	0.0999534	3
TOMM22	0.100116	2
CTSB	0.100359	10
ARNT2	0.100365	3
MYO18A	0.100382	13
FLT1	0.100432	2
AP1G2	0.100439	13
FAM20C	0.100497	3
PPYR1	0.100527	13
PYGL	0.100552	10
MLK7-AS1	0.100598	9
PLCD1	0.100672	7
DIP2A	0.100767	17
ABTB1	0.100769	3
SIGLEC7	0.100787	5
ZNF234	0.100799	3
LRRC25	0.101028	3
OPN3	0.101398	13
UTP23	0.101438	2
SRSF8	0.101566	2
CT62	0.101606	2
ZNF830	0.101682	2
GOLPH3	0.101707	3
PPP1R35	0.101766	2
C19orf54	0.101843	2
AGXT	0.101866	5
P2RX6	0.102067	5
TSSC4	0.102101	6
EDF1	0.102165	2
HEATR7B2	0.102171	18
NAA35	0.102201	4
PRKCSH	0.102202	8
DLEC1	0.102263	32
PODXL2	0.102403	7
SMAD6	0.102428	2
TAS2R3	0.102729	4
KIAA1430	0.102735	5
PCP2	0.102752	3
GHSR	0.102943	3
HGSNAT	0.102944	5
IL17RA	0.102963	9
HNRNPM	0.103106	2
METAP2	0.103154	2
TRIM68	0.103206	4
FER	0.103227	5
ZC3H18	0.103368	4
KLHDC9	0.10338	3
BICD1	0.103658	5
MMRN1	0.103857	9
RERG	0.1039	2
PKM	0.103919	3
OSCP1	0.103923	5
TCP1	0.103989	2
STRAP	0.104096	3
MDM4	0.10412	4
TMX1	0.104188	2
CD248	0.104308	3
CDC37L1	0.104461	2
RGS9	0.104486	5
SSPO	0.1045	73
PANK2	0.104641	3
DSE	0.104713	7
EPS15L1	0.104827	2
FSIP2	0.104885	14
C6orf195	0.104929	2
ACSS2	0.104958	7
SAAL1	0.104962	5
KIF21A	0.10497	6
ANAPC16	0.105098	2
IRS2	0.105191	2
C16orf48	0.105241	5
RNASE10	0.105323	2
CCT7	0.105338	2
TTC19	0.105419	3
SP3	0.105545	2
TRAK2	0.10594	5
RASEF	0.106017	6
PLAC8L1	0.106315	6
SUPV3L1	0.106493	4
USH1G	0.106673	2
CLEC1A	0.106784	2
TMBIM6	0.106923	3
SGOL1-AS1	0.106946	5
SERPINB11	0.106965	9
SGOL1	0.107121	6
CD247	0.10717	3
SREBF2	0.107299	11
KCNRG	0.107459	3
TRIM13	0.107459	3
ELMO3	0.107534	6
OLFML2B	0.107536	7
SORCS3	0.107604	9
KCNJ1	0.107618	3
MKS1	0.107637	9
MAPK9	0.107674	5
SLC25A28	0.107888	2
FKBP7	0.108021	3
ZNF404	0.108036	4
SPTB	0.108166	42
C9orf173	0.108342	7
NUP35	0.10899	3
FAM159A	0.109006	3
MARS	0.109112	14
DYNC1H1	0.109156	11
NOTO	0.109196	2
SPC25	0.109208	11
SMARCC2	0.10927	6
RAPGEF2	0.109324	6
C9orf66	0.109443	4
ZBTB5	0.109452	2
ADCY6	0.109548	8
PIGN	0.109582	5
SCYL2	0.109718	3
SLC12A8	0.109783	10
ZNF205	0.109863	2
FIGLA	0.109914	3
SLC5A8	0.109952	9
MLC1	0.10997	7
MLYCD	0.110053	5
SRGAP2	0.11016	5
XRCC1	0.110295	5
ZNF334	0.110432	6
OR10W1	0.110468	2
RPUSD3	0.110511	3
CHRDL2	0.110591	7
GJB3	0.110711	4
CHAD	0.110738	5
CALN1	0.110812	3
SLC25A20	0.110893	2
GFPT2	0.11096	4
EPHX1	0.111125	7
MMD2	0.111233	2
CPA4	0.111242	3
DEPTOR	0.111244	3
MYCBP2	0.111275	15
C4BPA	0.111324	5
ST6GALNAC6	0.111505	3
TRIM22	0.111573	12
IQGAP2	0.111686	12
HOXA4	0.111774	3
PRR14	0.111911	9
SLC39A11	0.112028	3
STRN4	0.112031	6
ZCCHC6	0.112068	6
ANKS3	0.112089	6
CHRNB1	0.112179	2
C19orf53	0.112266	2
MRPS36	0.112317	2
LRRC8E	0.112338	8
ECM1	0.112359	6
NT5E	0.112416	5
UGT1A9	0.112416	24
BIRC2	0.112417	3
PSAP	0.112431	5
IL17C	0.11254	5
LDLR	0.112577	11
C19orf35	0.112645	2
MLXIPL	0.112659	4
OPTC	0.112662	7
DZIP1L	0.112743	8
GNA15	0.112845	4
BST2	0.112873	4
C3orf77	0.112908	5
STK3	0.113001	3
ERP27	0.113007	4
ZNF648	0.113169	5
PRMT2	0.113184	2
KRT26	0.113185	6
TMEM247	0.113257	3
EMP2	0.113354	9
PYROXD2	0.113486	5
TIMM22	0.113524	2
WBP4	0.113583	2
BSX	0.1136	2
PRR14L	0.113642	11
RPGRIP1	0.113677	7
MICALCL	0.11369	5
RFESD	0.113692	4
CYTIP	0.113711	3
MRPS18C	0.11372	2
IL11RA	0.11376	4
NPLOC4	0.113779	7
INHBC	0.113885	2
ANAPC5	0.113903	3
PCGF3	0.114022	2
SIGLEC12	0.114054	4
C14orf159	0.114097	12
SCNN1A	0.114109	9
GUCA1C	0.11412	2
PVRL3	0.114163	6
SCARB2	0.114207	10
TDRD3	0.114238	4
ZNF792	0.114342	8
PODN	0.11442	6
PDE4B	0.114444	2
RAB19	0.114467	2
ZBTB20	0.11455	2
CENPJ	0.114582	25
GUCA2A	0.114611	2
ZNF8	0.114623	7
CST8	0.114702	8
CNPPD1	0.114798	2
MED8	0.114802	5
MRRF	0.114866	3
TRPV1	0.115163	13
CFH	0.115171	14
C1orf100	0.11525	4
GCC1	0.115331	7
FAM3D	0.115413	2
COL4A2-AS1	0.11548	3
SPTBN1	0.115559	6
PPP3CC	0.115623	5
RNASE3	0.115694	3
KLHL25	0.115732	7
FMNL1	0.115746	5
MLF1	0.115763	2
GJA10	0.115846	5
STK32A	0.115929	3
SLC5A12	0.115966	7
TF	0.116068	6
ALG12	0.116071	6
CEP120	0.116225	8
NR2E3	0.116276	8
CCDC68	0.116432	3
HK1	0.116435	2
MDM1	0.116491	9
ZHX1-C8ORF76	0.116586	8
KRT75	0.116616	11
C15orf39	0.116656	9
FAM198B	0.116787	7
SLC25A39	0.116882	2
OR5AR1	0.117039	3
PRUNE2	0.117052	28
PRSS53	0.117065	5
RSL1D1	0.117094	4
LYRM1	0.117227	4
USO1	0.117292	9
TFIP11	0.117334	3
SUSD5	0.117484	5
GABRR1	0.117534	3
LRRC29	0.11754	3
CPSF7	0.117655	3
CAPN1	0.117692	7
TSG101	0.117908	4
MAPKAP1	0.117933	3
WFIKKN1	0.117991	2
TLN2	0.118043	26
C14orf37	0.118143	13
AGPAT5	0.118222	5
C16orf59	0.118327	3
MSMP	0.118494	4
UNK	0.118531	2
DUSP5	0.118579	6
GPI	0.118583	3
MYO3B	0.118696	13
SUGP2	0.118705	11
NFATC3	0.118779	8
CCDC33	0.11881	15
MARCH7	0.118885	3
RNF216	0.118922	7
TIMM17A	0.119171	3
PACS1	0.119235	5
BRIP1	0.119251	8
IK	0.119405	2
DLGAP4	0.119452	10
CACNA1I	0.119472	5
PKP3	0.119482	9
GTF2E1	0.119627	2
CPNE9	0.119725	2
TFR2	0.119897	12
KIAA1984	0.120004	10
ATP5J2-PTCD1	0.120036	14
PTCD1	0.120036	14
KRT85	0.120062	8
ANGPTL3	0.120105	4
TSPEAR	0.120158	32
TMEM43	0.120229	9
MCCC2	0.120448	7
MICALL2	0.120476	17
CKAP4	0.120602	6
ZNF167	0.120613	3
PRIMA1	0.120789	2
HHIP-AS1	0.120881	3
PIGP	0.121107	4
KCNA4	0.121156	4
RTTN	0.121228	14
EVC2	0.121335	21
ANTXR1	0.121355	5
PLA2R1	0.121697	24
CLRN1	0.121713	5
CLRN1-AS1	0.121713	5
C8orf74	0.121748	4
CBS	0.121806	9
YARS	0.121934	2
PLXNA1	0.121981	8
PRDM9	0.122135	5
ZBED2	0.122163	2
PTCHD3	0.122167	10
EXT2	0.122177	12
ASB15	0.122269	9
MGMT	0.122312	6
CCDC74A	0.122515	2
NEK4	0.122524	14
CEP350	0.122612	25
RPL13A	0.122647	3
EIF3H	0.122713	2
ATP1A2	0.122787	5
PMPCB	0.122825	10
SLC25A33	0.122909	2
VAV3-AS1	0.123069	2
SFXN2	0.123162	3
EGFL7	0.123201	2
EPC2	0.123233	5
EIF2AK1	0.123248	9
MAP4K3	0.123313	3
COL23A1	0.123331	5
TCF7L2	0.123342	6
CCL19	0.12355	2
SLC12A5	0.123592	2
CTSL1	0.123652	2
OR10AG1	0.123718	6
PLCH1	0.123849	10
BPIFA2	0.123914	8
PLA1A	0.123945	8
KRT20	0.123959	2
TRIP4	0.124054	5
HAP1	0.124174	2
MTMR2	0.124246	3
ZNF432	0.124252	7
GATAD2A	0.12429	4
RNASEH2A	0.124308	2
TMEM105	0.124436	2
HSPA4L	0.124599	6
UBTF	0.124663	2
DLL1	0.124681	6
WDR90	0.124851	21
OR10Q1	0.124875	2
COL18A1	0.125028	23
EID3	0.125126	3
URB2	0.125165	13
ACADSB	0.125278	7
ATP6V1D	0.125291	3
SDHAF2	0.125318	2
ASPA	0.125335	5
C2orf78	0.125605	5
RECQL4	0.125738	26
DNAJB8	0.125744	4
OR4D2	0.125798	4
AGBL1	0.125998	14
GBF1	0.126032	10
CST5	0.126045	5
CYLC2	0.126057	8
LATS1	0.126358	5
VN1R4	0.126393	2
STXBP5L	0.126401	4
ZNF140	0.126431	3
ZNF764	0.126455	4
AFAP1L2	0.126466	13
PDS5A	0.126546	2
EXOC6B	0.126557	5
PATZ1	0.126681	3
CLCN7	0.126787	3
ESF1	0.126821	7
GALNTL6	0.126833	4
GTF2IRD1	0.12688	4
NUP98	0.126895	25
TCF3	0.1269	10
PDK2	0.126909	4
CCDC3	0.127175	4
TRAPPC12	0.127218	7
NDUFA10	0.127234	2
RGS14	0.127291	5
DRAXIN	0.127417	2
AQP1	0.127536	7
GALNT6	0.12765	8
GPD2	0.127755	7
RHOF	0.127843	4
ADCYAP1R1	0.127897	4
LEF1	0.127915	6
IFNGR1	0.127976	8
ALDH1A1	0.128013	2
KLK11	0.128099	7
TULP4	0.128103	24
LRRC37A3	0.12827	5
LENG9	0.128278	6
SCN1A	0.128436	9
DDO	0.128526	6
REEP4	0.128559	4
DCHS2	0.128574	37
C2orf49	0.128685	4
KCNJ2	0.128783	3
PHLDB3	0.12883	7
SLC1A5	0.129245	6
CCRL1	0.129343	2
ZNF749	0.129401	8
HIVEP1	0.12942	31
KDELC1	0.129455	3
GAA	0.129495	11
SUGP1	0.129594	2
CCNO	0.12962	2
SERPINA4	0.129711	6
CES2	0.129765	7
SRRM1	0.129802	4
NUBPL	0.129883	3
ZCCHC7	0.129931	5
GALNT14	0.130059	5
TIRAP	0.130066	8
OR6B3	0.130131	5
NECAB2	0.13017	6
DVL1	0.130314	9
RNF17	0.130362	9
FAM111B	0.130479	7
OR2AK2	0.130508	4
NLRC4	0.130557	7
DEAF1	0.130581	7
GPATCH3	0.130586	7
P4HTM	0.130661	3
ORAOV1	0.130765	2
VWA3B	0.130783	11
CEACAM7	0.130796	2
PGM1	0.130829	7
SNX25	0.131747	5
ZNF543	0.132012	6
HDGFL1	0.132151	2
PLA2G4E	0.132202	12
USP49	0.132285	7
ZNF718	0.132365	2
FAM92B	0.132367	2
SNX33	0.132541	2
SLC38A11	0.132544	2
SCLT1	0.132603	8
SERPINB9	0.132724	7
SLAMF8	0.13291	10
ZNF138	0.132931	2
ZNF512B	0.133034	14
VIT	0.133059	8
BCAN	0.133061	8
MTFR1	0.133081	4
ASTL	0.133082	3
PRPF18	0.133099	2
ATIC	0.133158	7
CDHR4	0.133291	3
CCDC146	0.133477	13
TMEM184C	0.133497	10
SNAI3	0.133536	4
CNTN2	0.133623	13
PTDSS1	0.133625	2
KCNU1	0.133686	11
IQGAP3	0.133697	17
CDC7	0.133716	3
SENP1	0.133774	3
PVRL2	0.133775	4
ZNF616	0.133833	7
TMEM231	0.133843	2
CNDP1	0.133848	3
GPR39	0.133907	3
LYPD1	0.133907	3
OR1L4	0.133933	2
ZNF354A	0.133989	8
OR2A12	0.134037	2
GSTZ1	0.134073	2
GXYLT1	0.134256	2
ZNF704	0.134279	3
HEMGN	0.134437	5
CCDC102A	0.134474	4
SLC2A4	0.134516	2
ZNF37A	0.134605	2
SAMD7	0.134662	5
KRT79	0.134721	11
P4HB	0.134732	6
RPS6KA5	0.134775	4
OAS3	0.134833	15
DHRS7	0.135181	3
MYH13	0.135446	13
CHERP	0.135534	2
GRPEL2	0.135614	2
TMEM141	0.135667	3
MXD3	0.13587	3
THYN1	0.135945	2
ABCA9	0.135951	12
CILP2	0.135958	6
IRF2	0.135993	2
TMEM129	0.13609	2
GPR68	0.136137	3
SLC41A2	0.136249	2
RUSC2	0.136389	12
OLAH	0.136411	5
MCM7	0.136435	9
PDZK1IP1	0.136516	2
CD68	0.136545	2
LSP1	0.137354	7
NLRP13	0.137591	9
ARHGAP9	0.137678	6
CNR1	0.137678	2
ASAH2	0.137679	2
ANAPC2	0.137748	6
GLT6D1	0.137796	4
AIMP2	0.137925	4
ECHDC1	0.138009	3
SRRT	0.138148	5
NRIP1	0.13816	16
SLC6A4	0.138248	5
PTGS1	0.138268	5
GDPGP1	0.138308	8
ST7	0.138346	3
MLL3	0.138484	24
DGCR8	0.139003	5
ZNF224	0.139054	7
TBX18	0.139071	5
ICT1	0.139193	4
APOA4	0.139205	5
BCR	0.139417	6
REP15	0.13943	2
SIK3	0.139682	7
MRPL35	0.139682	2
SNIP1	0.13969	5
ROS1	0.139692	33
CRIM1	0.139705	7
FAM83G	0.139725	8
CRYBB3	0.139773	8
GFOD2	0.139871	6
USP21	0.139958	3
CHML	0.139992	7
SF3B3	0.140101	3
IGDCC3	0.140141	13
NUP85	0.140164	7
DGKH	0.140304	7
CCT2	0.140325	2
FAM73B	0.14035	3
C22orf24	0.14036	3
C4orf34	0.140404	3
INMT-FAM188B	0.140485	22
TMEM132D	0.140688	4
CFTR	0.140787	31
TGFBRAP1	0.140811	6
C21orf58	0.140827	5
RABGAP1L	0.140918	8
OR4A5	0.141018	5
FSTL5	0.14118	7
HOXA2	0.141292	5
SLC35E3	0.141449	5
ASTN2	0.141483	18
THUMPD3	0.141627	7
DCAF15	0.141631	2
RGS6	0.141672	2
INTS4	0.141962	5
C2orf16	0.142154	12
LYVE1	0.142236	6
SIRT7	0.142242	3
HAS1	0.142253	2
AP5B1	0.142508	5
CSN1S1	0.142537	2
NAIF1	0.142684	2
GLG1	0.142709	2
TMEM98	0.142771	2
USP31	0.142962	9
PTRH1	0.143032	11
SLC13A2	0.143082	5
FAM171A1	0.143083	8
PRSS35	0.14311	4
NTS	0.143117	3
ZNF498	0.143171	4
DOK2	0.143177	5
FAM49A	0.143245	2
FGB	0.143264	6
BAG1	0.14329	2
C10orf99	0.143294	2
SYN2	0.14337	2
SGSM3	0.14346	9
C9orf72	0.143537	2
LRRC31	0.143642	8
BIRC8	0.143647	3
LRRC41	0.143701	10
CHMP3	0.144033	7
DGAT1	0.144067	2
CASD1	0.1441	7
CFHR5	0.144127	5
NMRAL1	0.144175	3
ARRB2	0.144179	2
CKAP2	0.144196	5
TRAP1	0.144248	26
USHBP1	0.144253	12
IPO4	0.144333	10
ZNF451	0.144446	2
ANK1	0.144514	24
PRODH2	0.144514	3
THAP7	0.144647	2
VPS13D	0.144731	33
NUGGC	0.144763	10
ELN	0.144774	16
CACNB3	0.144798	3
OR10H5	0.144856	3
SMPD1	0.144874	8
INPP1	0.145197	2
ARV1	0.145316	3
SUN1	0.145353	11
PLD2	0.14536	12
NR1D1	0.145401	2
LCN9	0.145507	2
ARHGEF39	0.145516	9
SPATS2L	0.145583	4
SYDE1	0.145634	2
CUBN	0.145817	52
C1orf63	0.146038	2
TP53BP1	0.146067	7
AJAP1	0.146079	6
MATN2	0.146133	13
ZDHHC6	0.146183	2
SFXN3	0.146196	2
CHST14	0.146378	2
GLIPR1	0.146404	4
CRYGB	0.146559	2
ILK	0.146574	4
TAF10	0.146574	4
MYBPH	0.146614	7
SKIL	0.146676	3
EVC	0.146749	14
COL15A1	0.146762	23
STXBP4	0.14677	2
FAM214A	0.146883	10
TTBK1	0.146952	5
CYP27C1	0.146961	2
AURKAIP1	0.146968	2
FOXK2	0.146988	9
GCNT1	0.14703	4
PRIM2	0.147041	4
IL4R	0.147051	12
SLC22A9	0.147092	12
ALS2CR8	0.147237	4
CCDC94	0.147277	3
TINAG	0.147305	8
BAI3	0.147381	5
D2HGDH	0.147579	3
S100A4	0.14761	4
RELL1	0.147737	3
TIE1	0.147796	15
CTSH	0.14787	4
MAEL	0.147951	3
PRMT7	0.148353	3
HGD	0.148412	5
TOP2A	0.148594	7
IRGQ	0.148706	3
HIBCH	0.148795	3
KPRP	0.148842	8
TAF1L	0.148953	13
ACIN1	0.149066	9
ASB13	0.149175	6
RPL3L	0.149192	12
SDE2	0.149225	3
CMBL	0.149336	6
C11orf94	0.149344	5
TACR2	0.149563	7
SLC5A10	0.149699	9
LRCH3	0.149932	4
TP53TG5	0.150011	6
EEA1	0.150285	8
SCGB1D1	0.150352	4
RAMP3	0.15062	5
SLC12A7	0.150665	14
ZFP112	0.150753	6
SNX5	0.150879	3
GOPC	0.150887	25
POLQ	0.150919	28
MARK3	0.150943	4
LRP11	0.150953	3
SDK2	0.151044	16
CMA1	0.151101	7
ITGA11	0.151255	17
ODF3B	0.15139	3
TAX1BP1	0.151402	5
YEATS2	0.151535	14
DEPDC1	0.151556	2
ANKRD12	0.151652	14
ST7L	0.151749	7
MKL1	0.151811	14
SNUPN	0.151865	7
RBBP6	0.151908	14
RFX6	0.151962	5
SCO2	0.151966	5
PPIL2	0.152029	2
C3orf18	0.152047	2
NKX2-8	0.152065	2
HNRNPAB	0.152249	2
CAMK2D	0.152381	2
KDELR2	0.152459	5
TNR	0.152517	20
AMZ2	0.152595	2
IL11	0.15262	2
AQP9	0.152746	2
ISG20	0.152871	2
FAM75D1	0.152914	8
FGR	0.153123	2
[truncated: 10,534 more rows]
