# Supplementary material for: Exome arrays capture polygenic rare variant contributions to schizophrenia
Source: Hum Mol Genet. 2016 Jan 5;25(5):1001–7. doi: 10.1093/hmg/ddv620 (PMC4754044; doi:10.1093/hmg/ddv620)
Supplement: Supplementary Data [file supp_ddv620_ddv620supp_table4.xlsx]

## Sheet: Supplemental Table 7
SNP	CHR	BP	MAF (%)	P	Annotation	A1	A2	Case_MAF (%)	Control_MAF (%)	SIFT prediction	Mutation_Taster	Polyphen prediction
exm1453333	19	33628616	0.01826	0.4506	nonsynonymous	A	G	0.02686	0.01234	Tolerated	Not disease causing	Benign
exm1453361	19	33639755	0.01828	0.4296	nonsynonymous	G	C	0.00897	0.02468	Damaging	Not disease causing	Probably damaging
exm1453363	19	33639807	0.003653	0.9993	nonsynonymous	A	G	0.008953	0	Tolerated	Not disease causing	Possibly damaging
exm1453378	19	33651385	0.007306	0.6803	nonsynonymous	A	G	0.008953	0.006171	Damaging	Not disease causing	Probably damaging
exm1453379	19	33651386	0.0621	0.001724	nonsynonymous	A	G	0.1433	0.006171	Tolerated	Not disease causing	Benign
exm1453382	19	33655154	0.02557	0.07857	nonsynonymous	C	T	0.05372	0.006171	Tolerated	Not disease causing	Benign
exm1453389	19	33666345	0.01461	0.9986	nonsynonymous	T	G	0	0.02468	Tolerated	Not disease causing	Benign
