# Supplementary material for: Exome arrays capture polygenic rare variant contributions to schizophrenia
Source: Hum Mol Genet. 2016 Jan 5;25(5):1001–7. doi: 10.1093/hmg/ddv620 (PMC4754044; doi:10.1093/hmg/ddv620)
Supplement: Supplementary Data [file supp_ddv620_ddv620supp_table5.xlsx]

## Sheet: Supplemental Table 1
Batch	Phenotype	Platform	Genotyping centre	Initial number of samples	Initial number of SNPs
1	Cases	HumanExome BeadChip	Broad Institute	2367	247870
2	Cases	HumanOmniExpressExome BeadChip	Broad Institute	3660	951117
3	Cases	HumanOmniExpressExome BeadChip	Broad Institute	964	951117
4	Controls	HumanExome BeadChip	Broad Institute	3123	247870
5	Controls	HumanExome BeadChip	Sanger Institute	5947	247870
