# Supplementary material for: Exome arrays capture polygenic rare variant contributions to schizophrenia
Source: Hum Mol Genet. 2016 Jan 5;25(5):1001–7. doi: 10.1093/hmg/ddv620 (PMC4754044; doi:10.1093/hmg/ddv620)
Supplement: Supplementary Data [file supp_ddv620_ddv620supp_table6.xlsx]

## Sheet: Supplemental_Table_2
Variant QC, GenCall	Exclusion threshold	Variants removed (initial number 247870)
SNP call rate	Call rate < 98%	353
Hardy-Weinberg Equilibrium	HWE p < 1e-8	8003
		239514 variants remain after GenCall QC
