# Supplementary material for: Exome arrays capture polygenic rare variant contributions to schizophrenia
Source: Hum Mol Genet. 2016 Jan 5;25(5):1001–7. doi: 10.1093/hmg/ddv620 (PMC4754044; doi:10.1093/hmg/ddv620)
Supplement: Supplementary Data [file supp_ddv620_ddv620supp_table7.xlsx]

## Sheet: Supplemental_Table_3
Samples, GenCall	Exclusion threshold	Sample removals (16492 initial samples)
Sample call rate	Call rate < 98%	62
Heterozygosity (MAF < 1%)	F < -0.1, > 0.35	673
Heterozygosity (MAF > 1%)	F < -0.03, > 0.04	322
IBD	PI-HAT > 0.1	346
PCA	PCA1 < -0.0045, > 0.001 PCA2 < -0.004, > 0.004	969
		14120 samples removed after GenCall QC
