# Supplementary material for: Exome arrays capture polygenic rare variant contributions to schizophrenia
Source: Hum Mol Genet. 2016 Jan 5;25(5):1001–7. doi: 10.1093/hmg/ddv620 (PMC4754044; doi:10.1093/hmg/ddv620)
Supplement: Supplementary Data [file supp_ddv620_ddv620supp_table8.xlsx]

## Sheet: Supplemental_Table_4
Variant QC, Z-call	Exclusion threshold	Variants removed (initial number 239514 after GenCall QC)
Variant call rate	Call rate < 99%	7532
Hardy-Weinberg Equilibrium	HWE p < 1e-6	12024
Monomorphism	MAF = 0	66704
Cluster plot separation metric	GenTrain score < 0.4	6551
Mean cluster separation check	Mean cluster separation < 0.08	2693
Greatest difference in missingness between batches	Difference > 1%	2
Platform association comparison	Exome (batch 1) vs Combi (batch 2) chip p < 5e-4	2546
Control batch association comparison	UKBS (batch 4) vs Sanger (batch 5) p < 1e-3	146
Visual exclusions	Passed visual inspection of genotype calling cluster plot	112
		141204 variants pass QC
