# Supplementary material for: Exome arrays capture polygenic rare variant contributions to schizophrenia
Source: Hum Mol Genet. 2016 Jan 5;25(5):1001–7. doi: 10.1093/hmg/ddv620 (PMC4754044; doi:10.1093/hmg/ddv620)
Supplement: Supplementary Data [file supp_ddv620_ddv620supp_table9.xlsx]

## Sheet: Supplemental_Table_5
Samples, Z-call	Exclusion threshold	Sample removals (14120 post Gencall QC samples)
Sample call rate	Call rate < 99%	4
Heterozygosity (MAF < 1%)	F < -0.1, > 0.1	238
Heterozygosity (MAF > 1%)	F < -0.05, > 0.05	125
Sex check	Discordance between genetic and database gender	65
		13688 samples pass QC
