# Supplementary material for: Exome arrays capture polygenic rare variant contributions to schizophrenia
Source: Hum Mol Genet. 2016 Jan 5;25(5):1001–7. doi: 10.1093/hmg/ddv620 (PMC4754044; doi:10.1093/hmg/ddv620)
Supplement: Supplementary Data [file supp_ddv620_ddv620supp_table10.xlsx]

## Sheet: Supplemental Table 6
Gene set	Gene	SNV
ARC/NMDAR	CAPZB	exm26119
ARC/NMDAR	GLUL	exm129048
ARC/NMDAR	ATP2B4	exm139968
ARC/NMDAR	ATP2B4	exm2275533
ARC/NMDAR	ATP2B4	exm139984
ARC/NMDAR	ATP2B4	exm139997
ARC/NMDAR	ATP2B4	exm140045
ARC/NMDAR	ATP2B4	exm140050
ARC/NMDAR	ATP2B4	exm140057
ARC/NMDAR	ATP2B4	exm140060
ARC/NMDAR	ATP2B4	exm140068
ARC/NMDAR	ATP2B4	exm140128
ARC/NMDAR	ATP2B4	exm140134
ARC/NMDAR	ACTN2	exm162167
ARC/NMDAR	ACTN2	exm162179
ARC/NMDAR	ACTN2	exm162190
ARC/NMDAR	ACTN2	exm162192
ARC/NMDAR	ACTN2	exm162214
ARC/NMDAR	ACTN2	exm162229
ARC/NMDAR	ACTN2	exm2232829
ARC/NMDAR	ACTN2	exm162244
ARC/NMDAR	ACTN2	exm162252
ARC/NMDAR	ACTN2	exm162269
ARC/NMDAR	ACTN2	exm162295
ARC/NMDAR	SPTBN1	exm194252
ARC/NMDAR	SPTBN1	exm194370
ARC/NMDAR	SPTBN1	exm194390
ARC/NMDAR	SPTBN1	exm194438
ARC/NMDAR	SPTBN1	exm194452
ARC/NMDAR	SPTBN1	exm194457
ARC/NMDAR	MAP2	exm261216
ARC/NMDAR	MAP2	exm261235
ARC/NMDAR	MAP2	exm261250
ARC/NMDAR	MAP2	exm261277
ARC/NMDAR	MAP2	exm261279
ARC/NMDAR	MAP2	exm261296
ARC/NMDAR	MAP2	exm261302
ARC/NMDAR	MAP2	exm261340
ARC/NMDAR	MAP2	exm261351
ARC/NMDAR	MAP2	exm261370
ARC/NMDAR	MAP2	exm261399
ARC/NMDAR	MAP2	exm261403
ARC/NMDAR	IQSEC1	exm291449
ARC/NMDAR	IQSEC1	exm2275218
ARC/NMDAR	IQSEC1	exm291494
ARC/NMDAR	IQSEC1	exm291525
ARC/NMDAR	IQSEC1	exm291535
ARC/NMDAR	IQSEC1	exm291540
ARC/NMDAR	IQSEC1	exm2037628
ARC/NMDAR	IQSEC1	exm291572
ARC/NMDAR	IQSEC1	exm291576
ARC/NMDAR	IQSEC1	exm291584
ARC/NMDAR	IQSEC1	exm291611
ARC/NMDAR	IQSEC1	exm291617
ARC/NMDAR	CTNNB1	exm303335
ARC/NMDAR	CTNNB1	exm303375
ARC/NMDAR	GAP43	exm339594
ARC/NMDAR	GNB4	exm365829
ARC/NMDAR	GNB4	exm365862
ARC/NMDAR	DLG1	exm377373
ARC/NMDAR	DLG1	exm377391
ARC/NMDAR	DLG1	exm377394
ARC/NMDAR	DLG1	exm377401
ARC/NMDAR	DLG1	exm377407
ARC/NMDAR	DLG1	exm377411
ARC/NMDAR	DLG1	exm377421
ARC/NMDAR	DLG1	exm377425
ARC/NMDAR	DLG1	exm2239320
ARC/NMDAR	DLG1	exm377438
ARC/NMDAR	DLG1	exm377459
ARC/NMDAR	CRMP1	exm385863
ARC/NMDAR	CRMP1	exm385879
ARC/NMDAR	CRMP1	exm385883
ARC/NMDAR	CRMP1	exm385884
ARC/NMDAR	CRMP1	exm385885
ARC/NMDAR	CRMP1	exm385902
ARC/NMDAR	CRMP1	exm385909
ARC/NMDAR	CRMP1	exm385915
ARC/NMDAR	CRMP1	exm2256657
ARC/NMDAR	CRMP1	exm385969
ARC/NMDAR	CRMP1	exm385970
ARC/NMDAR	CRMP1	exm385979
ARC/NMDAR	CRMP1	exm385996
ARC/NMDAR	CRMP1	exm2275726
ARC/NMDAR	CRMP1	exm386026
ARC/NMDAR	CRMP1	exm386079
ARC/NMDAR	HOMER1	exm463364
ARC/NMDAR	CAMK2A	exm495266
ARC/NMDAR	SYNGAP1	exm2243948
ARC/NMDAR	STX1A	exm625860
ARC/NMDAR	YWHAG	exm2258459
ARC/NMDAR	YWHAG	exm2258460
ARC/NMDAR	GNB2	exm641626
ARC/NMDAR	PRKAR2B	exm648969
ARC/NMDAR	CAPZA2	exm652006
ARC/NMDAR	DLGAP2	exm677294
ARC/NMDAR	DLGAP2	exm677370
ARC/NMDAR	DLGAP2	exm677381
ARC/NMDAR	DLGAP2	exm677424
ARC/NMDAR	NEFM	exm2170073
ARC/NMDAR	NEFM	exm690340
ARC/NMDAR	NEFM	exm690342
ARC/NMDAR	NEFM	exm690353
ARC/NMDAR	NEFM	exm690357
ARC/NMDAR	NEFM	exm2258792
ARC/NMDAR	NEFM	exm690376
ARC/NMDAR	NEFM	exm690380
ARC/NMDAR	NEFM	exm690411
ARC/NMDAR	NEFM	exm690412
ARC/NMDAR	NEFM	exm690414
ARC/NMDAR	NEFM	exm690431
ARC/NMDAR	NEFM	exm690436
ARC/NMDAR	DPYSL2	exm691251
ARC/NMDAR	DPYSL2	exm691258
ARC/NMDAR	DPYSL2	exm2258804
ARC/NMDAR	DPYSL2	exm691283
ARC/NMDAR	PTK2B	exm691554
ARC/NMDAR	PTK2B	exm691571
ARC/NMDAR	PTK2B	exm691598
ARC/NMDAR	PTK2B	exm691609
ARC/NMDAR	PTK2B	exm691634
ARC/NMDAR	PTK2B	exm691647
ARC/NMDAR	PTK2B	exm691651
ARC/NMDAR	PTK2B	exm691655
ARC/NMDAR	PTK2B	exm691656
ARC/NMDAR	PTK2B	exm691681
ARC/NMDAR	PTK2B	exm691685
ARC/NMDAR	PTK2B	exm691715
ARC/NMDAR	PTK2B	exm2258811
ARC/NMDAR	GSN	exm778165
ARC/NMDAR	GSN	exm2182936
ARC/NMDAR	GSN	exm778188
ARC/NMDAR	GSN	exm778202
ARC/NMDAR	GSN	exm778217
ARC/NMDAR	GSN	exm778242
ARC/NMDAR	GSN	exm778264
ARC/NMDAR	GSN	exm778268
ARC/NMDAR	GSN	exm778270
ARC/NMDAR	GSN	exm778293
ARC/NMDAR	GSN	exm778297
ARC/NMDAR	STXBP1	exm782978
ARC/NMDAR	STXBP1	exm782980
ARC/NMDAR	STXBP1	exm783020
ARC/NMDAR	DNM1	exm784706
ARC/NMDAR	GRIN1	exm801919
ARC/NMDAR	INA	exm852944
ARC/NMDAR	SHANK2	exm936916
ARC/NMDAR	SHANK2	exm936921
ARC/NMDAR	SHANK2	exm936923
ARC/NMDAR	SHANK2	exm936926
ARC/NMDAR	SHANK2	exm936929
ARC/NMDAR	SHANK2	exm936942
ARC/NMDAR	SHANK2	exm936959
ARC/NMDAR	SHANK2	exm936963
ARC/NMDAR	SHANK2	exm936971
ARC/NMDAR	SHANK2	exm936993
ARC/NMDAR	SHANK2	exm937006
ARC/NMDAR	SHANK2	exm937027
ARC/NMDAR	SHANK2	exm937089
ARC/NMDAR	SHANK2	exm937101
ARC/NMDAR	SHANK2	exm937153
ARC/NMDAR	SHANK2	exm937165
ARC/NMDAR	SHANK2	exm937166
ARC/NMDAR	SHANK2	exm937168
ARC/NMDAR	DLG2	exm945379
ARC/NMDAR	DLG2	exm945381
ARC/NMDAR	DLG2	exm945383
ARC/NMDAR	DLG2	exm945392
ARC/NMDAR	DLG2	exm945414
ARC/NMDAR	DLG2	exm945439
ARC/NMDAR	GAPDH	exm977878
ARC/NMDAR	PTPN11	exm1753785
ARC/NMDAR	PTPN11	exm1038661
ARC/NMDAR	CIT	exm1042270
ARC/NMDAR	CIT	exm1042284
ARC/NMDAR	CIT	exm1042345
ARC/NMDAR	CIT	exm1042349
ARC/NMDAR	CIT	exm1042371
ARC/NMDAR	CIT	exm1042374
ARC/NMDAR	CIT	exm1042385
ARC/NMDAR	CIT	exm1042406
ARC/NMDAR	CIT	exm1042459
ARC/NMDAR	CIT	exm1042468
ARC/NMDAR	CIT	exm1042525
ARC/NMDAR	CIT	exm1042530
ARC/NMDAR	CIT	exm1042531
ARC/NMDAR	CIT	exm1042551
ARC/NMDAR	CYFIP1	exm1141281
ARC/NMDAR	CYFIP1	exm1141287
ARC/NMDAR	CYFIP1	exm1141295
ARC/NMDAR	CYFIP1	exm1141320
ARC/NMDAR	CYFIP1	exm1141358
ARC/NMDAR	CYFIP1	exm1141363
ARC/NMDAR	CYFIP1	exm1141370
ARC/NMDAR	CYFIP1	exm1141386
ARC/NMDAR	CYFIP1	exm1141416
ARC/NMDAR	TJP1	exm1144128
ARC/NMDAR	TJP1	exm1144133
ARC/NMDAR	TJP1	exm1144148
ARC/NMDAR	TJP1	exm1144156
ARC/NMDAR	TJP1	exm1144160
ARC/NMDAR	TJP1	exm1144197
ARC/NMDAR	TJP1	exm1144198
ARC/NMDAR	TJP1	exm1144206
ARC/NMDAR	TJP1	exm1144258
ARC/NMDAR	TJP1	exm1144262
ARC/NMDAR	TJP1	exm1826608
ARC/NMDAR	TJP1	exm2223124
ARC/NMDAR	MYO5A	exm1162785
ARC/NMDAR	MYO5A	exm1162798
ARC/NMDAR	MYO5A	exm1162807
ARC/NMDAR	MYO5A	exm1162817
ARC/NMDAR	MYO5A	exm1162820
ARC/NMDAR	MYO5A	exm1162826
ARC/NMDAR	MYO5A	exm1162848
ARC/NMDAR	MYO5A	exm1162879
ARC/NMDAR	MYO5A	exm1162897
ARC/NMDAR	MYO5A	exm1162937
ARC/NMDAR	PKM	exm1838792
ARC/NMDAR	PKM	exm1174417
ARC/NMDAR	PKM	exm1174428
ARC/NMDAR	PKM	exm2252282
ARC/NMDAR	DLG4	exm1285816
ARC/NMDAR	ALDOC	exm1305822
ARC/NMDAR	ALDOC	exm1305828
ARC/NMDAR	ALDOC	exm1305832
ARC/NMDAR	ALDOC	exm1305853
ARC/NMDAR	ALDOC	exm1305858
ARC/NMDAR	BAIAP2	exm1365260
ARC/NMDAR	BAIAP2	exm1365272
ARC/NMDAR	BAIAP2	exm1365277
ARC/NMDAR	BAIAP2	exm1365344
ARC/NMDAR	BAIAP2	exm1365347
ARC/NMDAR	DLGAP1	exm1912617
ARC/NMDAR	DLGAP1	exm1372797
ARC/NMDAR	DLGAP1	exm1372801
ARC/NMDAR	DLGAP1	exm1372807
ARC/NMDAR	DLGAP1	exm1372845
ARC/NMDAR	DLGAP1	exm1372864
ARC/NMDAR	DLGAP1	exm1372894
ARC/NMDAR	DLGAP1	exm1372912
ARC/NMDAR	DLGAP1	exm1372916
ARC/NMDAR	CDH2	exm1380081
ARC/NMDAR	CDH2	exm1380153
ARC/NMDAR	CDH2	exm1380170
ARC/NMDAR	MBP	exm1393953
ARC/NMDAR	MBP	exm1393976
ARC/NMDAR	MBP	exm1393996
ARC/NMDAR	ACTN4	exm2253817
ARC/NMDAR	ACTN4	exm1463632
ARC/NMDAR	ACTN4	exm1936147
ARC/NMDAR	ACTN4	exm1463769
ARC/NMDAR	ACTN4	exm1463773
ARC/NMDAR	ATP1A3	exm1472196
ARC/NMDAR	ATP1A3	exm1472198
ARC/NMDAR	SHANK1	exm1495009
ARC/NMDAR	SHANK1	exm1495025
ARC/NMDAR	SHANK1	exm1495034
ARC/NMDAR	SHANK1	exm1495047
ARC/NMDAR	SHANK1	exm1495053
ARC/NMDAR	SHANK1	exm1495084
ARC/NMDAR	SHANK1	exm1495143
ARC/NMDAR	SHANK1	exm1495147
ARC/NMDAR	SHANK1	exm1495148
ARC/NMDAR	SHANK1	exm1495261
ARC/NMDAR	SHANK1	exm1495262
ARC/NMDAR	PRKCG	exm1502505
ARC/NMDAR	PRKCG	exm1502519
ARC/NMDAR	PRKCG	exm1502558
ARC/NMDAR	PRKCG	exm1502559
ARC/NMDAR	PRKCG	exm1502569
ARC/NMDAR	PLCB1	exm1524667
ARC/NMDAR	PLCB1	exm1524726
ARC/NMDAR	PLCB1	exm1524768
ARC/NMDAR	PLCB1	exm1524780
ARC/NMDAR	PLCB1	exm1524801
ARC/NMDAR	PLCB1	exm2254413
ARC/NMDAR	PLCB1	exm1524814
ARC/NMDAR	PLCB1	exm1524830
ARC/NMDAR	PLCB1	exm1524834
ARC/NMDAR	PLCB1	exm1524835
ARC/NMDAR	SRC	exm1539480
ARC/NMDAR	GNAS	exm1970068
ARC/NMDAR	GNAS	exm1553182
ARC/NMDAR	GNAS	exm1553204
ARC/NMDAR	GNAS	exm1553206
ARC/NMDAR	GNAS	exm1553207
ARC/NMDAR	GNAS	exm1553211
ARC/NMDAR	GNAS	exm1553214
ARC/NMDAR	GNAS	exm1553242
ARC/NMDAR	GNAS	exm1553277
ARC/NMDAR	GNAS	exm1553301
ASD and ID nonsynonymous de novo hit genes	A2M	exm982406
ASD and ID nonsynonymous de novo hit genes	A2M	exm982411
ASD and ID nonsynonymous de novo hit genes	A2M	exm982460
ASD and ID nonsynonymous de novo hit genes	A2M	exm982461
ASD and ID nonsynonymous de novo hit genes	A2M	exm982479
ASD and ID nonsynonymous de novo hit genes	A2M	exm982490
ASD and ID nonsynonymous de novo hit genes	A2M	exm982491
ASD and ID nonsynonymous de novo hit genes	A2M	exm982497
ASD and ID nonsynonymous de novo hit genes	A2M	exm982510
ASD and ID nonsynonymous de novo hit genes	AADACL2	exm359573
ASD and ID nonsynonymous de novo hit genes	AADACL2	exm359576
ASD and ID nonsynonymous de novo hit genes	AADACL2	exm359579
ASD and ID nonsynonymous de novo hit genes	ABCA12	exm2275627
ASD and ID nonsynonymous de novo hit genes	ABCA12	exm262685
ASD and ID nonsynonymous de novo hit genes	ABCA12	exm262688
ASD and ID nonsynonymous de novo hit genes	ABCA12	exm262712
ASD and ID nonsynonymous de novo hit genes	ABCA12	exm262714
ASD and ID nonsynonymous de novo hit genes	ABCA12	exm262761
ASD and ID nonsynonymous de novo hit genes	ABCA12	exm262784
ASD and ID nonsynonymous de novo hit genes	ABCA12	exm262795
ASD and ID nonsynonymous de novo hit genes	ABCA12	exm262822
ASD and ID nonsynonymous de novo hit genes	ABCA12	exm262833
ASD and ID nonsynonymous de novo hit genes	ABCA12	exm262859
ASD and ID nonsynonymous de novo hit genes	ABCA12	exm262874
ASD and ID nonsynonymous de novo hit genes	ABCA12	exm262901
ASD and ID nonsynonymous de novo hit genes	ABCA12	exm262948
ASD and ID nonsynonymous de novo hit genes	ABCA12	exm262986
ASD and ID nonsynonymous de novo hit genes	ABCA12	exm263007
ASD and ID nonsynonymous de novo hit genes	ABCA12	exm263014
ASD and ID nonsynonymous de novo hit genes	ABCA13	exm2151060
ASD and ID nonsynonymous de novo hit genes	ABCA13	exm620434
ASD and ID nonsynonymous de novo hit genes	ABCA13	exm620442
ASD and ID nonsynonymous de novo hit genes	ABCA13	exm620474
ASD and ID nonsynonymous de novo hit genes	ABCA13	exm620496
ASD and ID nonsynonymous de novo hit genes	ABCA13	exm620500
ASD and ID nonsynonymous de novo hit genes	ABCA13	exm620526
ASD and ID nonsynonymous de novo hit genes	ABCA13	exm620528
ASD and ID nonsynonymous de novo hit genes	ABCA13	exm620533
ASD and ID nonsynonymous de novo hit genes	ABCA13	exm620537
ASD and ID nonsynonymous de novo hit genes	ABCA13	exm620572
ASD and ID nonsynonymous de novo hit genes	ABCA13	exm620579
ASD and ID nonsynonymous de novo hit genes	ABCA13	exm620603
ASD and ID nonsynonymous de novo hit genes	ABCA13	exm620610
ASD and ID nonsynonymous de novo hit genes	ABCA13	exm620612
ASD and ID nonsynonymous de novo hit genes	ABCA13	exm620679
ASD and ID nonsynonymous de novo hit genes	ABCA13	exm620699
ASD and ID nonsynonymous de novo hit genes	ABCA13	exm620709
ASD and ID nonsynonymous de novo hit genes	ABCA13	exm620719
ASD and ID nonsynonymous de novo hit genes	ABCA13	exm620743
ASD and ID nonsynonymous de novo hit genes	ABCA13	exm620752
ASD and ID nonsynonymous de novo hit genes	ABCA13	exm620755
ASD and ID nonsynonymous de novo hit genes	ABCA13	exm620759
ASD and ID nonsynonymous de novo hit genes	ABCA13	exm620767
ASD and ID nonsynonymous de novo hit genes	ABCA13	exm620777
ASD and ID nonsynonymous de novo hit genes	ABCA13	exm620783
ASD and ID nonsynonymous de novo hit genes	ABCA13	exm620798
ASD and ID nonsynonymous de novo hit genes	ABCA13	exm620809
ASD and ID nonsynonymous de novo hit genes	ABCA13	exm620822
ASD and ID nonsynonymous de novo hit genes	ABCA13	exm620834
ASD and ID nonsynonymous de novo hit genes	ABCA13	exm620876
ASD and ID nonsynonymous de novo hit genes	ABCA13	exm620887
ASD and ID nonsynonymous de novo hit genes	ABCA13	exm620894
ASD and ID nonsynonymous de novo hit genes	ABCA13	exm620897
ASD and ID nonsynonymous de novo hit genes	ABCA13	exm620909
ASD and ID nonsynonymous de novo hit genes	ABCA13	exm620910
ASD and ID nonsynonymous de novo hit genes	ABCA13	exm620913
ASD and ID nonsynonymous de novo hit genes	ABCA13	exm620916
ASD and ID nonsynonymous de novo hit genes	ABCA13	exm620921
ASD and ID nonsynonymous de novo hit genes	ABCA13	exm620961
ASD and ID nonsynonymous de novo hit genes	ABCA13	exm620967
ASD and ID nonsynonymous de novo hit genes	ABCA13	exm620970
ASD and ID nonsynonymous de novo hit genes	ABCA13	exm620974
ASD and ID nonsynonymous de novo hit genes	ABCA13	exm620978
ASD and ID nonsynonymous de novo hit genes	ABCA13	exm621006
ASD and ID nonsynonymous de novo hit genes	ABCA13	exm621016
ASD and ID nonsynonymous de novo hit genes	ABCA13	exm621025
ASD and ID nonsynonymous de novo hit genes	ABCA13	exm621030
ASD and ID nonsynonymous de novo hit genes	ABCA13	exm621036
ASD and ID nonsynonymous de novo hit genes	ABCA2	exm800798
ASD and ID nonsynonymous de novo hit genes	ABCA2	exm800807
ASD and ID nonsynonymous de novo hit genes	ABCA2	exm800815
ASD and ID nonsynonymous de novo hit genes	ABCA2	exm800824
ASD and ID nonsynonymous de novo hit genes	ABCA2	exm800827
ASD and ID nonsynonymous de novo hit genes	ABCA2	exm800840
ASD and ID nonsynonymous de novo hit genes	ABCA2	exm800872
ASD and ID nonsynonymous de novo hit genes	ABCA2	exm800879
ASD and ID nonsynonymous de novo hit genes	ABCA2	exm800887
ASD and ID nonsynonymous de novo hit genes	ABCA2	exm800889
ASD and ID nonsynonymous de novo hit genes	ABCA2	exm800927
ASD and ID nonsynonymous de novo hit genes	ABCA2	exm800933
ASD and ID nonsynonymous de novo hit genes	ABCA2	exm800934
ASD and ID nonsynonymous de novo hit genes	ABCA2	exm800949
ASD and ID nonsynonymous de novo hit genes	ABCA2	exm800965
ASD and ID nonsynonymous de novo hit genes	ABCA2	exm800976
ASD and ID nonsynonymous de novo hit genes	ABCA2	exm801021
ASD and ID nonsynonymous de novo hit genes	ABCA2	exm801023
ASD and ID nonsynonymous de novo hit genes	ABCA2	exm801029
ASD and ID nonsynonymous de novo hit genes	ABCA2	exm801034
ASD and ID nonsynonymous de novo hit genes	ABCA2	exm801041
ASD and ID nonsynonymous de novo hit genes	ABCA2	exm801062
ASD and ID nonsynonymous de novo hit genes	ABCA2	exm801093
ASD and ID nonsynonymous de novo hit genes	ABCA2	exm801121
ASD and ID nonsynonymous de novo hit genes	ABCA2	exm801146
ASD and ID nonsynonymous de novo hit genes	ABI3BP	exm334113
ASD and ID nonsynonymous de novo hit genes	ABI3BP	exm334123
ASD and ID nonsynonymous de novo hit genes	ABI3BP	exm334142
ASD and ID nonsynonymous de novo hit genes	ABI3BP	exm334152
ASD and ID nonsynonymous de novo hit genes	ABI3BP	exm334153
ASD and ID nonsynonymous de novo hit genes	ABI3BP	exm334159
ASD and ID nonsynonymous de novo hit genes	ABI3BP	exm334160
ASD and ID nonsynonymous de novo hit genes	ABI3BP	exm334199
ASD and ID nonsynonymous de novo hit genes	ABI3BP	exm334203
ASD and ID nonsynonymous de novo hit genes	ACACB	exm1034823
ASD and ID nonsynonymous de novo hit genes	ACACB	exm1034842
ASD and ID nonsynonymous de novo hit genes	ACACB	exm1034873
ASD and ID nonsynonymous de novo hit genes	ACACB	exm1034885
ASD and ID nonsynonymous de novo hit genes	ACACB	exm1034895
ASD and ID nonsynonymous de novo hit genes	ACACB	exm1034950
ASD and ID nonsynonymous de novo hit genes	ACACB	exm1034953
ASD and ID nonsynonymous de novo hit genes	ACACB	exm1034971
ASD and ID nonsynonymous de novo hit genes	ACACB	exm1034998
ASD and ID nonsynonymous de novo hit genes	ACACB	exm1035035
ASD and ID nonsynonymous de novo hit genes	ACACB	exm1035076
ASD and ID nonsynonymous de novo hit genes	ACACB	exm1035088
ASD and ID nonsynonymous de novo hit genes	ACACB	exm1035098
ASD and ID nonsynonymous de novo hit genes	ACACB	exm1035109
ASD and ID nonsynonymous de novo hit genes	ACACB	exm1035113
ASD and ID nonsynonymous de novo hit genes	ACACB	exm1035125
ASD and ID nonsynonymous de novo hit genes	ACACB	exm1035135
ASD and ID nonsynonymous de novo hit genes	ACACB	exm1035177
ASD and ID nonsynonymous de novo hit genes	ACACB	exm1035221
ASD and ID nonsynonymous de novo hit genes	ACACB	exm1035222
ASD and ID nonsynonymous de novo hit genes	ACACB	exm1035228
ASD and ID nonsynonymous de novo hit genes	ACACB	exm1035247
ASD and ID nonsynonymous de novo hit genes	ACO1	exm2194162
ASD and ID nonsynonymous de novo hit genes	ACO1	exm2248020
ASD and ID nonsynonymous de novo hit genes	ACO1	exm744551
ASD and ID nonsynonymous de novo hit genes	ACO1	exm744554
ASD and ID nonsynonymous de novo hit genes	ACO1	exm744589
ASD and ID nonsynonymous de novo hit genes	ACO1	exm744600
ASD and ID nonsynonymous de novo hit genes	ACO1	exm744613
ASD and ID nonsynonymous de novo hit genes	ACO1	exm744619
ASD and ID nonsynonymous de novo hit genes	ACO1	exm744652
ASD and ID nonsynonymous de novo hit genes	ACO1	exm744660
ASD and ID nonsynonymous de novo hit genes	ACO1	exm744661
ASD and ID nonsynonymous de novo hit genes	ACP2	exm904575
ASD and ID nonsynonymous de novo hit genes	ACP2	exm904576
ASD and ID nonsynonymous de novo hit genes	ACP2	exm904583
ASD and ID nonsynonymous de novo hit genes	ACP2	exm904591
ASD and ID nonsynonymous de novo hit genes	ACP2	exm904622
ASD and ID nonsynonymous de novo hit genes	ACRBP	exm1783506
ASD and ID nonsynonymous de novo hit genes	ACRBP	exm978297
ASD and ID nonsynonymous de novo hit genes	ACRBP	exm978299
ASD and ID nonsynonymous de novo hit genes	ACRBP	exm978306
ASD and ID nonsynonymous de novo hit genes	ACRBP	exm978309
ASD and ID nonsynonymous de novo hit genes	ACRBP	exm978341
ASD and ID nonsynonymous de novo hit genes	ACRBP	exm978348
ASD and ID nonsynonymous de novo hit genes	ACRBP	exm978365
ASD and ID nonsynonymous de novo hit genes	ACTN4	exm1463632
ASD and ID nonsynonymous de novo hit genes	ACTN4	exm1463769
ASD and ID nonsynonymous de novo hit genes	ACTN4	exm1463773
ASD and ID nonsynonymous de novo hit genes	ACTN4	exm1936147
ASD and ID nonsynonymous de novo hit genes	ADAM18	exm697236
ASD and ID nonsynonymous de novo hit genes	ADAM18	exm697249
ASD and ID nonsynonymous de novo hit genes	ADAM18	exm697252
ASD and ID nonsynonymous de novo hit genes	ADAM18	exm697254
ASD and ID nonsynonymous de novo hit genes	ADAM18	exm697263
ASD and ID nonsynonymous de novo hit genes	ADAM18	exm697287
ASD and ID nonsynonymous de novo hit genes	ADAM18	exm697297
ASD and ID nonsynonymous de novo hit genes	ADAM18	exm697298
ASD and ID nonsynonymous de novo hit genes	ADAM18	exm697316
ASD and ID nonsynonymous de novo hit genes	ADAM18	exm697324
ASD and ID nonsynonymous de novo hit genes	ADAM18	exm697337
ASD and ID nonsynonymous de novo hit genes	ADAM22	exm632068
ASD and ID nonsynonymous de novo hit genes	ADAM22	exm632141
ASD and ID nonsynonymous de novo hit genes	ADAM22	exm632158
ASD and ID nonsynonymous de novo hit genes	ADAM22	exm632166
ASD and ID nonsynonymous de novo hit genes	ADAM22	exm632183
ASD and ID nonsynonymous de novo hit genes	ADAM22	exm632187
ASD and ID nonsynonymous de novo hit genes	ADAM22	exm632188
ASD and ID nonsynonymous de novo hit genes	ADAM33	exm1522018
ASD and ID nonsynonymous de novo hit genes	ADAM33	exm1522053
ASD and ID nonsynonymous de novo hit genes	ADAM33	exm1522064
ASD and ID nonsynonymous de novo hit genes	ADAM33	exm1522072
ASD and ID nonsynonymous de novo hit genes	ADAM33	exm1522128
ASD and ID nonsynonymous de novo hit genes	ADAM33	exm1522129
ASD and ID nonsynonymous de novo hit genes	ADAM33	exm1522137
ASD and ID nonsynonymous de novo hit genes	ADAMTS7	exm1180828
ASD and ID nonsynonymous de novo hit genes	ADAMTS7	exm1181005
ASD and ID nonsynonymous de novo hit genes	ADAMTS7	exm1181135
ASD and ID nonsynonymous de novo hit genes	ADAMTS7	exm1181144
ASD and ID nonsynonymous de novo hit genes	ADAMTS7	exm1181151
ASD and ID nonsynonymous de novo hit genes	ADAMTS7	exm1181191
ASD and ID nonsynonymous de novo hit genes	ADAMTS7	exm1181192
ASD and ID nonsynonymous de novo hit genes	ADCY5	exm2035501
ASD and ID nonsynonymous de novo hit genes	ADCY5	exm2273960
ASD and ID nonsynonymous de novo hit genes	ADCY5	exm343835
ASD and ID nonsynonymous de novo hit genes	ADCY5	exm343860
ASD and ID nonsynonymous de novo hit genes	ADCY5	exm343865
ASD and ID nonsynonymous de novo hit genes	ADCY5	exm343880
ASD and ID nonsynonymous de novo hit genes	ADCY5	exm343910
ASD and ID nonsynonymous de novo hit genes	ADCY5	exm343912
ASD and ID nonsynonymous de novo hit genes	ADCY5	exm343958
ASD and ID nonsynonymous de novo hit genes	ADCY5	exm343976
ASD and ID nonsynonymous de novo hit genes	ADNP	exm1549909
ASD and ID nonsynonymous de novo hit genes	ADNP	exm1549910
ASD and ID nonsynonymous de novo hit genes	ADNP	exm1549917
ASD and ID nonsynonymous de novo hit genes	ADNP	exm1549954
ASD and ID nonsynonymous de novo hit genes	ADNP	exm1549987
ASD and ID nonsynonymous de novo hit genes	ADNP	exm1550003
ASD and ID nonsynonymous de novo hit genes	ADNP	exm1550006
ASD and ID nonsynonymous de novo hit genes	ADPRHL2	exm44691
ASD and ID nonsynonymous de novo hit genes	ADPRHL2	exm44698
ASD and ID nonsynonymous de novo hit genes	ADPRHL2	exm44715
ASD and ID nonsynonymous de novo hit genes	AGAP2	exm1017553
ASD and ID nonsynonymous de novo hit genes	AGAP2	exm1017577
ASD and ID nonsynonymous de novo hit genes	AGK	exm662925
ASD and ID nonsynonymous de novo hit genes	AGK	exm662934
ASD and ID nonsynonymous de novo hit genes	AGK	exm662948
ASD and ID nonsynonymous de novo hit genes	AGK	exm662953
ASD and ID nonsynonymous de novo hit genes	AGK	exm662955
ASD and ID nonsynonymous de novo hit genes	AGK	exm662962
ASD and ID nonsynonymous de novo hit genes	AHNAK2	exm1132126
ASD and ID nonsynonymous de novo hit genes	AHNAK2	exm1132163
ASD and ID nonsynonymous de novo hit genes	AHNAK2	exm1132187
ASD and ID nonsynonymous de novo hit genes	AHNAK2	exm1132192
ASD and ID nonsynonymous de novo hit genes	AHNAK2	exm1132194
ASD and ID nonsynonymous de novo hit genes	AHNAK2	exm1132227
ASD and ID nonsynonymous de novo hit genes	AHNAK2	exm1132230
ASD and ID nonsynonymous de novo hit genes	AHNAK2	exm1132247
ASD and ID nonsynonymous de novo hit genes	AHNAK2	exm1132266
ASD and ID nonsynonymous de novo hit genes	AHNAK2	exm1132419
ASD and ID nonsynonymous de novo hit genes	AHNAK2	exm1132517
ASD and ID nonsynonymous de novo hit genes	AHNAK2	exm1132553
ASD and ID nonsynonymous de novo hit genes	AHNAK2	exm1132861
ASD and ID nonsynonymous de novo hit genes	AHNAK2	exm1132864
ASD and ID nonsynonymous de novo hit genes	AHNAK2	exm1133016
ASD and ID nonsynonymous de novo hit genes	AHNAK2	exm1133038
ASD and ID nonsynonymous de novo hit genes	AHNAK2	exm1133178
ASD and ID nonsynonymous de novo hit genes	AHNAK2	exm1133463
ASD and ID nonsynonymous de novo hit genes	AHNAK2	exm1133662
ASD and ID nonsynonymous de novo hit genes	AHNAK2	exm1133970
ASD and ID nonsynonymous de novo hit genes	AHNAK2	exm1133984
ASD and ID nonsynonymous de novo hit genes	AHNAK2	exm1134001
ASD and ID nonsynonymous de novo hit genes	AHNAK2	exm1134026
ASD and ID nonsynonymous de novo hit genes	AHNAK2	exm1134035
ASD and ID nonsynonymous de novo hit genes	AHNAK2	exm1804888
ASD and ID nonsynonymous de novo hit genes	AK1	exm2184764
ASD and ID nonsynonymous de novo hit genes	AK1	exm783837
ASD and ID nonsynonymous de novo hit genes	AK1	exm783844
ASD and ID nonsynonymous de novo hit genes	ALDH3B2	exm934097
ASD and ID nonsynonymous de novo hit genes	ALDH3B2	exm934102
ASD and ID nonsynonymous de novo hit genes	ALDH3B2	exm934110
ASD and ID nonsynonymous de novo hit genes	ALDH3B2	exm934115
ASD and ID nonsynonymous de novo hit genes	ALDH3B2	exm934136
ASD and ID nonsynonymous de novo hit genes	ALDH3B2	exm934203
ASD and ID nonsynonymous de novo hit genes	ALDH3B2	exm934209
ASD and ID nonsynonymous de novo hit genes	ALDH3B2	exm934210
ASD and ID nonsynonymous de novo hit genes	ALK	exm183689
ASD and ID nonsynonymous de novo hit genes	ALK	exm183699
ASD and ID nonsynonymous de novo hit genes	ALK	exm183702
ASD and ID nonsynonymous de novo hit genes	ALK	exm183706
ASD and ID nonsynonymous de novo hit genes	ALK	exm183719
ASD and ID nonsynonymous de novo hit genes	ALK	exm183750
ASD and ID nonsynonymous de novo hit genes	ALK	exm183771
ASD and ID nonsynonymous de novo hit genes	ALK	exm183777
ASD and ID nonsynonymous de novo hit genes	ALK	exm183784
ASD and ID nonsynonymous de novo hit genes	ALK	exm183792
ASD and ID nonsynonymous de novo hit genes	ALK	exm183879
ASD and ID nonsynonymous de novo hit genes	ALK	exm183894
ASD and ID nonsynonymous de novo hit genes	ALK	exm183900
ASD and ID nonsynonymous de novo hit genes	ALK	exm183901
ASD and ID nonsynonymous de novo hit genes	ALK	exm183902
ASD and ID nonsynonymous de novo hit genes	ALK	exm2020439
ASD and ID nonsynonymous de novo hit genes	ALMS1	exm202456
ASD and ID nonsynonymous de novo hit genes	ALMS1	exm202458
ASD and ID nonsynonymous de novo hit genes	ALMS1	exm202466
ASD and ID nonsynonymous de novo hit genes	ALMS1	exm202472
ASD and ID nonsynonymous de novo hit genes	ALMS1	exm202497
ASD and ID nonsynonymous de novo hit genes	ALMS1	exm202509
ASD and ID nonsynonymous de novo hit genes	ALMS1	exm202511
ASD and ID nonsynonymous de novo hit genes	ALMS1	exm202517
ASD and ID nonsynonymous de novo hit genes	ALMS1	exm202521
ASD and ID nonsynonymous de novo hit genes	ALMS1	exm202523
ASD and ID nonsynonymous de novo hit genes	ALMS1	exm202556
ASD and ID nonsynonymous de novo hit genes	ALMS1	exm202561
ASD and ID nonsynonymous de novo hit genes	ALMS1	exm202565
ASD and ID nonsynonymous de novo hit genes	ALMS1	exm202569
ASD and ID nonsynonymous de novo hit genes	ALMS1	exm202573
ASD and ID nonsynonymous de novo hit genes	ALMS1	exm202579
ASD and ID nonsynonymous de novo hit genes	ALMS1	exm202604
ASD and ID nonsynonymous de novo hit genes	ALMS1	exm202605
ASD and ID nonsynonymous de novo hit genes	ALMS1	exm202620
ASD and ID nonsynonymous de novo hit genes	ALMS1	exm202642
ASD and ID nonsynonymous de novo hit genes	ALMS1	exm202647
ASD and ID nonsynonymous de novo hit genes	ALMS1	exm202655
ASD and ID nonsynonymous de novo hit genes	ALMS1	exm202657
ASD and ID nonsynonymous de novo hit genes	ALMS1	exm202669
ASD and ID nonsynonymous de novo hit genes	ALMS1	exm202670
ASD and ID nonsynonymous de novo hit genes	ALMS1	exm202680
ASD and ID nonsynonymous de novo hit genes	ALMS1	exm202691
ASD and ID nonsynonymous de novo hit genes	ALMS1	exm202694
ASD and ID nonsynonymous de novo hit genes	ALMS1	exm202728
ASD and ID nonsynonymous de novo hit genes	ALMS1	exm202734
ASD and ID nonsynonymous de novo hit genes	ALMS1	exm202749
ASD and ID nonsynonymous de novo hit genes	ALMS1	exm202750
ASD and ID nonsynonymous de novo hit genes	ALMS1	exm202757
ASD and ID nonsynonymous de novo hit genes	ALMS1	exm202761
ASD and ID nonsynonymous de novo hit genes	ALMS1	exm202767
ASD and ID nonsynonymous de novo hit genes	ALMS1	exm202784
ASD and ID nonsynonymous de novo hit genes	ALMS1	exm202803
ASD and ID nonsynonymous de novo hit genes	ALMS1	exm202813
ASD and ID nonsynonymous de novo hit genes	ALMS1	exm202825
ASD and ID nonsynonymous de novo hit genes	ALMS1	exm202863
ASD and ID nonsynonymous de novo hit genes	ALMS1	exm202866
ASD and ID nonsynonymous de novo hit genes	ALMS1	exm202880
ASD and ID nonsynonymous de novo hit genes	ALMS1	exm202883
ASD and ID nonsynonymous de novo hit genes	ALMS1	exm202893
ASD and ID nonsynonymous de novo hit genes	ALMS1	exm202901
ASD and ID nonsynonymous de novo hit genes	ALMS1	exm202909
ASD and ID nonsynonymous de novo hit genes	ALMS1	exm202925
ASD and ID nonsynonymous de novo hit genes	ALMS1	exm202941
ASD and ID nonsynonymous de novo hit genes	ALMS1	exm202942
ASD and ID nonsynonymous de novo hit genes	ALMS1	exm202944
ASD and ID nonsynonymous de novo hit genes	ALMS1	exm202966
ASD and ID nonsynonymous de novo hit genes	AMY2B	exm78857
ASD and ID nonsynonymous de novo hit genes	AMY2B	exm78858
ASD and ID nonsynonymous de novo hit genes	AMY2B	exm78905
ASD and ID nonsynonymous de novo hit genes	AMY2B	exm78922
ASD and ID nonsynonymous de novo hit genes	ANK2	exm419797
ASD and ID nonsynonymous de novo hit genes	ANK2	exm419805
ASD and ID nonsynonymous de novo hit genes	ANK2	exm419837
ASD and ID nonsynonymous de novo hit genes	ANK2	exm419841
ASD and ID nonsynonymous de novo hit genes	ANK2	exm419922
ASD and ID nonsynonymous de novo hit genes	ANK2	exm419926
ASD and ID nonsynonymous de novo hit genes	ANK2	exm419929
ASD and ID nonsynonymous de novo hit genes	ANK2	exm419942
ASD and ID nonsynonymous de novo hit genes	ANK2	exm419944
ASD and ID nonsynonymous de novo hit genes	ANK2	exm419963
ASD and ID nonsynonymous de novo hit genes	ANK2	exm419976
ASD and ID nonsynonymous de novo hit genes	ANK2	exm419981
ASD and ID nonsynonymous de novo hit genes	ANK2	exm420012
ASD and ID nonsynonymous de novo hit genes	ANK2	exm420021
ASD and ID nonsynonymous de novo hit genes	ANK2	exm420032
ASD and ID nonsynonymous de novo hit genes	ANK2	exm420046
ASD and ID nonsynonymous de novo hit genes	ANK2	exm420062
ASD and ID nonsynonymous de novo hit genes	ANK2	exm420067
ASD and ID nonsynonymous de novo hit genes	ANK2	exm420073
ASD and ID nonsynonymous de novo hit genes	ANK2	exm420109
ASD and ID nonsynonymous de novo hit genes	ANK2	exm420131
ASD and ID nonsynonymous de novo hit genes	ANK2	exm420134
ASD and ID nonsynonymous de novo hit genes	ANK2	exm420142
ASD and ID nonsynonymous de novo hit genes	ANK2	exm420165
ASD and ID nonsynonymous de novo hit genes	ANK2	exm420172
ASD and ID nonsynonymous de novo hit genes	ANK2	exm420181
ASD and ID nonsynonymous de novo hit genes	ANK2	exm420183
ASD and ID nonsynonymous de novo hit genes	ANK2	exm420211
ASD and ID nonsynonymous de novo hit genes	ANK2	exm420216
ASD and ID nonsynonymous de novo hit genes	ANK2	exm420233
ASD and ID nonsynonymous de novo hit genes	ANK2	exm420236
ASD and ID nonsynonymous de novo hit genes	ANK2	exm420242
ASD and ID nonsynonymous de novo hit genes	ANK2	exm420243
ASD and ID nonsynonymous de novo hit genes	ANK2	exm420245
ASD and ID nonsynonymous de novo hit genes	ANK3	exm826586
ASD and ID nonsynonymous de novo hit genes	ANK3	exm826587
ASD and ID nonsynonymous de novo hit genes	ANK3	exm826604
ASD and ID nonsynonymous de novo hit genes	ANK3	exm826614
ASD and ID nonsynonymous de novo hit genes	ANK3	exm826637
ASD and ID nonsynonymous de novo hit genes	ANK3	exm826665
ASD and ID nonsynonymous de novo hit genes	ANK3	exm826678
ASD and ID nonsynonymous de novo hit genes	ANK3	exm826708
ASD and ID nonsynonymous de novo hit genes	ANK3	exm826729
ASD and ID nonsynonymous de novo hit genes	ANK3	exm826783
ASD and ID nonsynonymous de novo hit genes	ANK3	exm826786
ASD and ID nonsynonymous de novo hit genes	ANK3	exm826792
ASD and ID nonsynonymous de novo hit genes	ANK3	exm826793
ASD and ID nonsynonymous de novo hit genes	ANK3	exm826799
ASD and ID nonsynonymous de novo hit genes	ANK3	exm826816
ASD and ID nonsynonymous de novo hit genes	ANK3	exm826832
ASD and ID nonsynonymous de novo hit genes	ANK3	exm826833
ASD and ID nonsynonymous de novo hit genes	ANK3	exm826840
ASD and ID nonsynonymous de novo hit genes	ANK3	exm826848
ASD and ID nonsynonymous de novo hit genes	ANK3	exm826852
ASD and ID nonsynonymous de novo hit genes	ANK3	exm826853
ASD and ID nonsynonymous de novo hit genes	ANK3	exm826889
ASD and ID nonsynonymous de novo hit genes	ANK3	exm826896
ASD and ID nonsynonymous de novo hit genes	ANK3	exm826913
ASD and ID nonsynonymous de novo hit genes	ANK3	exm826923
ASD and ID nonsynonymous de novo hit genes	ANK3	exm826925
ASD and ID nonsynonymous de novo hit genes	ANK3	exm826986
ASD and ID nonsynonymous de novo hit genes	ANK3	exm827020
ASD and ID nonsynonymous de novo hit genes	ANK3	exm827071
ASD and ID nonsynonymous de novo hit genes	ANO5	exm896644
ASD and ID nonsynonymous de novo hit genes	ANO5	exm896649
ASD and ID nonsynonymous de novo hit genes	ANO5	exm896664
ASD and ID nonsynonymous de novo hit genes	ANO5	exm896670
ASD and ID nonsynonymous de novo hit genes	ANO5	exm896673
ASD and ID nonsynonymous de novo hit genes	ANO5	exm896717
ASD and ID nonsynonymous de novo hit genes	ANO5	exm896736
ASD and ID nonsynonymous de novo hit genes	ANO5	exm896743
ASD and ID nonsynonymous de novo hit genes	ANO5	exm896749
ASD and ID nonsynonymous de novo hit genes	ANO5	exm896754
ASD and ID nonsynonymous de novo hit genes	ANTXR1	exm199073
ASD and ID nonsynonymous de novo hit genes	ANTXR1	exm199137
ASD and ID nonsynonymous de novo hit genes	ANTXR1	exm199144
ASD and ID nonsynonymous de novo hit genes	ANTXR1	exm199154
ASD and ID nonsynonymous de novo hit genes	ANTXR1	exm199164
ASD and ID nonsynonymous de novo hit genes	ANXA1	exm755153
ASD and ID nonsynonymous de novo hit genes	ANXA1	exm755188
ASD and ID nonsynonymous de novo hit genes	ANXA1	exm755198
ASD and ID nonsynonymous de novo hit genes	AP3B1	exm2104541
ASD and ID nonsynonymous de novo hit genes	AP3B1	exm2104576
ASD and ID nonsynonymous de novo hit genes	AP3B1	exm462779
ASD and ID nonsynonymous de novo hit genes	AP3B1	exm462797
ASD and ID nonsynonymous de novo hit genes	AP3B1	exm462820
ASD and ID nonsynonymous de novo hit genes	AP3B1	exm462847
ASD and ID nonsynonymous de novo hit genes	AP3B1	exm462872
ASD and ID nonsynonymous de novo hit genes	AP3B2	exm1183263
ASD and ID nonsynonymous de novo hit genes	AP3B2	exm1183268
ASD and ID nonsynonymous de novo hit genes	AP3B2	exm1183276
ASD and ID nonsynonymous de novo hit genes	AP3B2	exm1183278
ASD and ID nonsynonymous de novo hit genes	AP3B2	exm1183302
ASD and ID nonsynonymous de novo hit genes	AP3B2	exm1183361
ASD and ID nonsynonymous de novo hit genes	AP3B2	exm1183367
ASD and ID nonsynonymous de novo hit genes	AP3D1	exm1402834
ASD and ID nonsynonymous de novo hit genes	AP3D1	exm1402864
ASD and ID nonsynonymous de novo hit genes	AP3D1	exm1402886
ASD and ID nonsynonymous de novo hit genes	AP3D1	exm1402921
ASD and ID nonsynonymous de novo hit genes	AP3D1	exm1402975
ASD and ID nonsynonymous de novo hit genes	AP3D1	exm1403042
ASD and ID nonsynonymous de novo hit genes	APAF1	exm1028632
ASD and ID nonsynonymous de novo hit genes	APAF1	exm1028642
ASD and ID nonsynonymous de novo hit genes	APAF1	exm1028656
ASD and ID nonsynonymous de novo hit genes	APAF1	exm1028673
ASD and ID nonsynonymous de novo hit genes	APAF1	exm1028677
ASD and ID nonsynonymous de novo hit genes	APAF1	exm1028680
ASD and ID nonsynonymous de novo hit genes	APAF1	exm1028725
ASD and ID nonsynonymous de novo hit genes	APAF1	exm1028740
ASD and ID nonsynonymous de novo hit genes	APOC3	exm957809
ASD and ID nonsynonymous de novo hit genes	APOC3	exm957815
ASD and ID nonsynonymous de novo hit genes	ARFGEF2	exm1548155
ASD and ID nonsynonymous de novo hit genes	ARFGEF2	exm1548162
ASD and ID nonsynonymous de novo hit genes	ARFGEF2	exm1548166
ASD and ID nonsynonymous de novo hit genes	ARFGEF2	exm1548173
ASD and ID nonsynonymous de novo hit genes	ARFGEF2	exm1548224
ASD and ID nonsynonymous de novo hit genes	ARFGEF2	exm1548239
ASD and ID nonsynonymous de novo hit genes	ARFGEF2	exm1548256
ASD and ID nonsynonymous de novo hit genes	ARFGEF2	exm1548322
ASD and ID nonsynonymous de novo hit genes	ARHGAP21	exm1677657
ASD and ID nonsynonymous de novo hit genes	ARHGAP21	exm1677667
ASD and ID nonsynonymous de novo hit genes	ARHGAP21	exm814894
ASD and ID nonsynonymous de novo hit genes	ARHGAP21	exm814914
ASD and ID nonsynonymous de novo hit genes	ARHGAP21	exm814939
ASD and ID nonsynonymous de novo hit genes	ARHGAP21	exm814941
ASD and ID nonsynonymous de novo hit genes	ARHGAP21	exm814951
ASD and ID nonsynonymous de novo hit genes	ARHGAP21	exm814952
ASD and ID nonsynonymous de novo hit genes	ARHGAP21	exm814964
ASD and ID nonsynonymous de novo hit genes	ARHGAP21	exm814971
ASD and ID nonsynonymous de novo hit genes	ARHGAP30	exm116883
ASD and ID nonsynonymous de novo hit genes	ARHGAP30	exm116903
ASD and ID nonsynonymous de novo hit genes	ARHGAP30	exm116948
ASD and ID nonsynonymous de novo hit genes	ARHGAP30	exm116965
ASD and ID nonsynonymous de novo hit genes	ARHGAP30	exm116972
ASD and ID nonsynonymous de novo hit genes	ARHGAP30	exm116992
ASD and ID nonsynonymous de novo hit genes	ARHGAP30	exm117011
ASD and ID nonsynonymous de novo hit genes	ARHGEF10L	exm2275427
ASD and ID nonsynonymous de novo hit genes	ARHGEF10L	exm23903
ASD and ID nonsynonymous de novo hit genes	ARHGEF10L	exm23907
ASD and ID nonsynonymous de novo hit genes	ARHGEF10L	exm23958
ASD and ID nonsynonymous de novo hit genes	ARHGEF10L	exm23987
ASD and ID nonsynonymous de novo hit genes	ARHGEF10L	exm23998
ASD and ID nonsynonymous de novo hit genes	ARHGEF10L	exm24026
ASD and ID nonsynonymous de novo hit genes	ARHGEF10L	exm24079
ASD and ID nonsynonymous de novo hit genes	ARHGEF10L	exm24085
ASD and ID nonsynonymous de novo hit genes	ARHGEF10L	exm24108
ASD and ID nonsynonymous de novo hit genes	ARHGEF10L	exm24116
ASD and ID nonsynonymous de novo hit genes	ARHGEF10L	exm24126
ASD and ID nonsynonymous de novo hit genes	ARHGEF10L	exm24128
ASD and ID nonsynonymous de novo hit genes	ARID1B	exm589763
ASD and ID nonsynonymous de novo hit genes	ARID1B	exm589775
ASD and ID nonsynonymous de novo hit genes	ARID1B	exm589798
ASD and ID nonsynonymous de novo hit genes	ARID1B	exm589811
ASD and ID nonsynonymous de novo hit genes	ARID1B	exm589817
ASD and ID nonsynonymous de novo hit genes	ARID1B	exm589820
ASD and ID nonsynonymous de novo hit genes	ARID1B	exm589840
ASD and ID nonsynonymous de novo hit genes	ARID1B	exm589902
ASD and ID nonsynonymous de novo hit genes	ARID1B	exm589903
ASD and ID nonsynonymous de novo hit genes	ARID1B	exm589908
ASD and ID nonsynonymous de novo hit genes	ARMC9	exm274257
ASD and ID nonsynonymous de novo hit genes	ARMC9	exm274260
ASD and ID nonsynonymous de novo hit genes	ARMC9	exm274263
ASD and ID nonsynonymous de novo hit genes	ARMC9	exm274310
ASD and ID nonsynonymous de novo hit genes	ARMC9	exm274329
ASD and ID nonsynonymous de novo hit genes	ARMC9	exm274345
ASD and ID nonsynonymous de novo hit genes	ARMC9	exm274351
ASD and ID nonsynonymous de novo hit genes	ARMC9	exm274352
ASD and ID nonsynonymous de novo hit genes	ARMC9	exm274354
ASD and ID nonsynonymous de novo hit genes	ASAH2	exm825180
ASD and ID nonsynonymous de novo hit genes	ASAH2	exm825203
ASD and ID nonsynonymous de novo hit genes	ASB14	exm325494
ASD and ID nonsynonymous de novo hit genes	ASB14	exm325497
ASD and ID nonsynonymous de novo hit genes	ASB14	exm325501
ASD and ID nonsynonymous de novo hit genes	ASB14	exm325525
ASD and ID nonsynonymous de novo hit genes	ASB14	exm325545
ASD and ID nonsynonymous de novo hit genes	ASB14	exm325547
ASD and ID nonsynonymous de novo hit genes	ASH1L	exm106875
ASD and ID nonsynonymous de novo hit genes	ASH1L	exm106885
ASD and ID nonsynonymous de novo hit genes	ASH1L	exm106889
ASD and ID nonsynonymous de novo hit genes	ASH1L	exm106920
ASD and ID nonsynonymous de novo hit genes	ASH1L	exm106994
ASD and ID nonsynonymous de novo hit genes	ASH1L	exm107019
ASD and ID nonsynonymous de novo hit genes	ASH1L	exm107025
ASD and ID nonsynonymous de novo hit genes	ASH1L	exm107052
ASD and ID nonsynonymous de novo hit genes	ASH1L	exm107111
ASD and ID nonsynonymous de novo hit genes	ASH1L	exm107126
ASD and ID nonsynonymous de novo hit genes	ASH1L	exm107138
ASD and ID nonsynonymous de novo hit genes	ASH1L	exm107155
ASD and ID nonsynonymous de novo hit genes	ASH1L	exm1717614
ASD and ID nonsynonymous de novo hit genes	ATP10D	exm2075016
ASD and ID nonsynonymous de novo hit genes	ATP10D	exm397580
ASD and ID nonsynonymous de novo hit genes	ATP10D	exm397593
ASD and ID nonsynonymous de novo hit genes	ATP10D	exm397594
ASD and ID nonsynonymous de novo hit genes	ATP10D	exm397601
ASD and ID nonsynonymous de novo hit genes	ATP10D	exm397606
ASD and ID nonsynonymous de novo hit genes	ATP10D	exm397634
ASD and ID nonsynonymous de novo hit genes	ATP10D	exm397643
ASD and ID nonsynonymous de novo hit genes	ATP10D	exm397647
ASD and ID nonsynonymous de novo hit genes	ATP10D	exm397656
ASD and ID nonsynonymous de novo hit genes	ATP10D	exm397695
ASD and ID nonsynonymous de novo hit genes	ATP10D	exm397710
ASD and ID nonsynonymous de novo hit genes	ATP10D	exm397713
ASD and ID nonsynonymous de novo hit genes	ATP10D	exm397720
ASD and ID nonsynonymous de novo hit genes	ATP10D	exm397736
ASD and ID nonsynonymous de novo hit genes	ATP12A	exm1058031
ASD and ID nonsynonymous de novo hit genes	ATP12A	exm1058044
ASD and ID nonsynonymous de novo hit genes	ATP12A	exm1058048
ASD and ID nonsynonymous de novo hit genes	ATP12A	exm1058050
ASD and ID nonsynonymous de novo hit genes	ATP12A	exm1058064
ASD and ID nonsynonymous de novo hit genes	ATP12A	exm1058071
ASD and ID nonsynonymous de novo hit genes	ATP12A	exm1058074
ASD and ID nonsynonymous de novo hit genes	ATP12A	exm1058104
ASD and ID nonsynonymous de novo hit genes	ATP12A	exm1058115
ASD and ID nonsynonymous de novo hit genes	ATP12A	exm1058117
ASD and ID nonsynonymous de novo hit genes	ATP12A	exm1058118
ASD and ID nonsynonymous de novo hit genes	ATP12A	exm1058121
ASD and ID nonsynonymous de novo hit genes	ATP12A	exm1058140
ASD and ID nonsynonymous de novo hit genes	ATP12A	exm1058180
ASD and ID nonsynonymous de novo hit genes	ATP12A	exm1058197
ASD and ID nonsynonymous de novo hit genes	ATP12A	exm1058212
ASD and ID nonsynonymous de novo hit genes	ATP12A	exm1058213
ASD and ID nonsynonymous de novo hit genes	ATP12A	exm1793209
ASD and ID nonsynonymous de novo hit genes	ATP2B4	exm139984
ASD and ID nonsynonymous de novo hit genes	ATP2B4	exm139997
ASD and ID nonsynonymous de novo hit genes	ATP2B4	exm140050
ASD and ID nonsynonymous de novo hit genes	ATP2B4	exm140057
ASD and ID nonsynonymous de novo hit genes	ATP2B4	exm140060
ASD and ID nonsynonymous de novo hit genes	ATP2B4	exm140068
ASD and ID nonsynonymous de novo hit genes	ATP2B4	exm140128
ASD and ID nonsynonymous de novo hit genes	ATP2B4	exm140134
ASD and ID nonsynonymous de novo hit genes	ATP2B4	exm2275533
ASD and ID nonsynonymous de novo hit genes	BAI3	exm559077
ASD and ID nonsynonymous de novo hit genes	BAI3	exm559112
ASD and ID nonsynonymous de novo hit genes	BAI3	exm559114
ASD and ID nonsynonymous de novo hit genes	BAI3	exm559175
ASD and ID nonsynonymous de novo hit genes	BAI3	exm559201
ASD and ID nonsynonymous de novo hit genes	BCHE	exm362808
ASD and ID nonsynonymous de novo hit genes	BCHE	exm362866
ASD and ID nonsynonymous de novo hit genes	BCHE	exm362871
ASD and ID nonsynonymous de novo hit genes	BEND3	exm569591
ASD and ID nonsynonymous de novo hit genes	BEND3	exm569624
ASD and ID nonsynonymous de novo hit genes	BEND3	exm569628
ASD and ID nonsynonymous de novo hit genes	BEND3	exm569645
ASD and ID nonsynonymous de novo hit genes	BEST3	exm1021022
ASD and ID nonsynonymous de novo hit genes	BEST3	exm1021060
ASD and ID nonsynonymous de novo hit genes	BEST3	exm1021069
ASD and ID nonsynonymous de novo hit genes	BEST3	exm1021071
ASD and ID nonsynonymous de novo hit genes	BIRC6	exm185076
ASD and ID nonsynonymous de novo hit genes	BIRC6	exm185116
ASD and ID nonsynonymous de novo hit genes	BIRC6	exm185158
ASD and ID nonsynonymous de novo hit genes	BIRC6	exm185166
ASD and ID nonsynonymous de novo hit genes	BIRC6	exm185225
ASD and ID nonsynonymous de novo hit genes	BIRC6	exm185261
ASD and ID nonsynonymous de novo hit genes	BIRC6	exm185330
ASD and ID nonsynonymous de novo hit genes	BIRC6	exm185331
ASD and ID nonsynonymous de novo hit genes	BIRC6	exm185346
ASD and ID nonsynonymous de novo hit genes	BIRC6	exm185398
ASD and ID nonsynonymous de novo hit genes	BIRC6	exm185412
ASD and ID nonsynonymous de novo hit genes	BIRC6	exm185473
ASD and ID nonsynonymous de novo hit genes	BIRC6	exm185477
ASD and ID nonsynonymous de novo hit genes	BIRC6	exm2021103
ASD and ID nonsynonymous de novo hit genes	BMP1	exm687696
ASD and ID nonsynonymous de novo hit genes	BMP1	exm687698
ASD and ID nonsynonymous de novo hit genes	BMP1	exm687745
ASD and ID nonsynonymous de novo hit genes	BMP1	exm687751
ASD and ID nonsynonymous de novo hit genes	BMP1	exm687766
ASD and ID nonsynonymous de novo hit genes	BMP1	exm687837
ASD and ID nonsynonymous de novo hit genes	BMP1	exm687839
ASD and ID nonsynonymous de novo hit genes	BMP1	exm687892
ASD and ID nonsynonymous de novo hit genes	BMP1	exm687897
ASD and ID nonsynonymous de novo hit genes	BRCA2	exm1061873
ASD and ID nonsynonymous de novo hit genes	BRCA2	exm1061884
ASD and ID nonsynonymous de novo hit genes	BRCA2	exm1061935
ASD and ID nonsynonymous de novo hit genes	BRCA2	exm1061956
ASD and ID nonsynonymous de novo hit genes	BRCA2	exm1061963
ASD and ID nonsynonymous de novo hit genes	BRCA2	exm1061993
ASD and ID nonsynonymous de novo hit genes	BRCA2	exm1061996
ASD and ID nonsynonymous de novo hit genes	BRCA2	exm1062013
ASD and ID nonsynonymous de novo hit genes	BRCA2	exm1062018
ASD and ID nonsynonymous de novo hit genes	BRCA2	exm1062041
ASD and ID nonsynonymous de novo hit genes	BRCA2	exm1062062
ASD and ID nonsynonymous de novo hit genes	BRCA2	exm1062065
ASD and ID nonsynonymous de novo hit genes	BRCA2	exm1062071
ASD and ID nonsynonymous de novo hit genes	BRCA2	exm1062081
ASD and ID nonsynonymous de novo hit genes	BRCA2	exm1062084
ASD and ID nonsynonymous de novo hit genes	BRCA2	exm1062089
ASD and ID nonsynonymous de novo hit genes	BRCA2	exm1062090
ASD and ID nonsynonymous de novo hit genes	BRCA2	exm1062092
ASD and ID nonsynonymous de novo hit genes	BRCA2	exm1062109
ASD and ID nonsynonymous de novo hit genes	BRCA2	exm1062152
ASD and ID nonsynonymous de novo hit genes	BRCA2	exm1062165
ASD and ID nonsynonymous de novo hit genes	BRCA2	exm1062203
ASD and ID nonsynonymous de novo hit genes	BRCA2	exm1794978
ASD and ID nonsynonymous de novo hit genes	BRCA2	exm1795019
ASD and ID nonsynonymous de novo hit genes	BRD1	exm1619580
ASD and ID nonsynonymous de novo hit genes	BRD1	exm1619605
ASD and ID nonsynonymous de novo hit genes	BRD1	exm1619625
ASD and ID nonsynonymous de novo hit genes	BRD1	exm2235904
ASD and ID nonsynonymous de novo hit genes	BRD4	exm1437153
ASD and ID nonsynonymous de novo hit genes	BRD4	exm1437185
ASD and ID nonsynonymous de novo hit genes	BRD4	exm1437274
ASD and ID nonsynonymous de novo hit genes	BRSK2	exm876879
ASD and ID nonsynonymous de novo hit genes	BRSK2	exm876886
ASD and ID nonsynonymous de novo hit genes	BRSK2	exm876954
ASD and ID nonsynonymous de novo hit genes	BRWD1	exm1570735
ASD and ID nonsynonymous de novo hit genes	BRWD1	exm1570750
ASD and ID nonsynonymous de novo hit genes	BRWD1	exm1570770
ASD and ID nonsynonymous de novo hit genes	BRWD1	exm1570774
ASD and ID nonsynonymous de novo hit genes	BRWD1	exm1570784
ASD and ID nonsynonymous de novo hit genes	BRWD1	exm1570818
ASD and ID nonsynonymous de novo hit genes	BRWD1	exm1570819
ASD and ID nonsynonymous de novo hit genes	BRWD1	exm1570851
ASD and ID nonsynonymous de novo hit genes	BRWD1	exm1570861
ASD and ID nonsynonymous de novo hit genes	BRWD1	exm1570901
ASD and ID nonsynonymous de novo hit genes	BRWD1	exm1981835
ASD and ID nonsynonymous de novo hit genes	C15orf40	exm1183711
ASD and ID nonsynonymous de novo hit genes	C15orf40	exm1183724
ASD and ID nonsynonymous de novo hit genes	C15orf40	exm1183727
ASD and ID nonsynonymous de novo hit genes	C15orf40	exm1183728
ASD and ID nonsynonymous de novo hit genes	C20orf26	exm1528222
ASD and ID nonsynonymous de novo hit genes	C20orf26	exm1528263
ASD and ID nonsynonymous de novo hit genes	C20orf26	exm1528267
ASD and ID nonsynonymous de novo hit genes	C20orf26	exm1528268
ASD and ID nonsynonymous de novo hit genes	C20orf26	exm1528277
ASD and ID nonsynonymous de novo hit genes	C20orf26	exm1528287
ASD and ID nonsynonymous de novo hit genes	C20orf26	exm1528307
ASD and ID nonsynonymous de novo hit genes	C20orf26	exm1528309
ASD and ID nonsynonymous de novo hit genes	C20orf26	exm1528316
ASD and ID nonsynonymous de novo hit genes	C20orf26	exm1528325
ASD and ID nonsynonymous de novo hit genes	C20orf26	exm1528333
ASD and ID nonsynonymous de novo hit genes	C20orf26	exm1528343
ASD and ID nonsynonymous de novo hit genes	C20orf26	exm1528374
ASD and ID nonsynonymous de novo hit genes	C20orf26	exm1528397
ASD and ID nonsynonymous de novo hit genes	C20orf26	exm1528408
ASD and ID nonsynonymous de novo hit genes	C20orf26	exm1528412
ASD and ID nonsynonymous de novo hit genes	C20orf26	exm1528413
ASD and ID nonsynonymous de novo hit genes	C20orf26	exm1528421
ASD and ID nonsynonymous de novo hit genes	C20orf26	exm1528422
ASD and ID nonsynonymous de novo hit genes	C20orf26	exm1528423
ASD and ID nonsynonymous de novo hit genes	C20orf26	exm1528426
ASD and ID nonsynonymous de novo hit genes	C20orf26	exm1528435
ASD and ID nonsynonymous de novo hit genes	C20orf26	exm1960326
ASD and ID nonsynonymous de novo hit genes	C2CD3	exm1736407
ASD and ID nonsynonymous de novo hit genes	C2CD3	exm1736501
ASD and ID nonsynonymous de novo hit genes	C2CD3	exm940357
ASD and ID nonsynonymous de novo hit genes	C2CD3	exm940364
ASD and ID nonsynonymous de novo hit genes	C2CD3	exm940373
ASD and ID nonsynonymous de novo hit genes	C2CD3	exm940376
ASD and ID nonsynonymous de novo hit genes	C2CD3	exm940379
ASD and ID nonsynonymous de novo hit genes	C2CD3	exm940399
ASD and ID nonsynonymous de novo hit genes	C2CD3	exm940436
ASD and ID nonsynonymous de novo hit genes	C2CD3	exm940451
ASD and ID nonsynonymous de novo hit genes	C2CD3	exm940455
ASD and ID nonsynonymous de novo hit genes	C2CD3	exm940464
ASD and ID nonsynonymous de novo hit genes	C2CD3	exm940488
ASD and ID nonsynonymous de novo hit genes	C2CD3	exm940510
ASD and ID nonsynonymous de novo hit genes	C2CD3	exm940525
ASD and ID nonsynonymous de novo hit genes	C2CD3	exm940536
ASD and ID nonsynonymous de novo hit genes	C2CD3	exm940549
ASD and ID nonsynonymous de novo hit genes	C2CD3	exm940564
ASD and ID nonsynonymous de novo hit genes	C2CD3	exm940569
ASD and ID nonsynonymous de novo hit genes	C2CD3	exm940570
ASD and ID nonsynonymous de novo hit genes	C2CD3	exm940574
ASD and ID nonsynonymous de novo hit genes	C2CD3	exm940591
ASD and ID nonsynonymous de novo hit genes	C2CD3	exm940618
ASD and ID nonsynonymous de novo hit genes	C2orf42	exm199680
ASD and ID nonsynonymous de novo hit genes	C2orf42	exm199681
ASD and ID nonsynonymous de novo hit genes	C2orf42	exm199682
ASD and ID nonsynonymous de novo hit genes	C2orf42	exm199716
ASD and ID nonsynonymous de novo hit genes	C2orf42	exm199718
ASD and ID nonsynonymous de novo hit genes	C2orf42	exm199729
ASD and ID nonsynonymous de novo hit genes	C2orf42	exm199762
ASD and ID nonsynonymous de novo hit genes	C2orf42	exm199765
ASD and ID nonsynonymous de novo hit genes	C2orf42	exm199770
ASD and ID nonsynonymous de novo hit genes	C3	exm1414377
ASD and ID nonsynonymous de novo hit genes	C3	exm1414380
ASD and ID nonsynonymous de novo hit genes	C3	exm1414393
ASD and ID nonsynonymous de novo hit genes	C3	exm1414406
ASD and ID nonsynonymous de novo hit genes	C3	exm1414434
ASD and ID nonsynonymous de novo hit genes	C3	exm1414527
ASD and ID nonsynonymous de novo hit genes	C3	exm1414566
ASD and ID nonsynonymous de novo hit genes	C3	exm1414576
ASD and ID nonsynonymous de novo hit genes	C3	exm1414584
ASD and ID nonsynonymous de novo hit genes	CACHD1	exm65930
ASD and ID nonsynonymous de novo hit genes	CACHD1	exm65935
ASD and ID nonsynonymous de novo hit genes	CACHD1	exm65959
ASD and ID nonsynonymous de novo hit genes	CACHD1	exm65981
ASD and ID nonsynonymous de novo hit genes	CACHD1	exm66003
ASD and ID nonsynonymous de novo hit genes	CACHD1	exm66050
ASD and ID nonsynonymous de novo hit genes	CACHD1	exm66052
ASD and ID nonsynonymous de novo hit genes	CACHD1	exm66063
ASD and ID nonsynonymous de novo hit genes	CACHD1	exm66081
ASD and ID nonsynonymous de novo hit genes	CACHD1	exm66082
ASD and ID nonsynonymous de novo hit genes	CACHD1	exm66101
ASD and ID nonsynonymous de novo hit genes	CACHD1	exm66106
ASD and ID nonsynonymous de novo hit genes	CACNA1D	exm2239965
ASD and ID nonsynonymous de novo hit genes	CACNA1D	exm323953
ASD and ID nonsynonymous de novo hit genes	CACNA1D	exm323958
ASD and ID nonsynonymous de novo hit genes	CACNA1D	exm323968
ASD and ID nonsynonymous de novo hit genes	CACNA1D	exm324001
ASD and ID nonsynonymous de novo hit genes	CACNA1D	exm324028
ASD and ID nonsynonymous de novo hit genes	CACNA1D	exm324043
ASD and ID nonsynonymous de novo hit genes	CACNA1D	exm324061
ASD and ID nonsynonymous de novo hit genes	CACNA1D	exm324064
ASD and ID nonsynonymous de novo hit genes	CACNA1D	exm324070
ASD and ID nonsynonymous de novo hit genes	CACNA1D	exm324097
ASD and ID nonsynonymous de novo hit genes	CACNA1D	exm324101
ASD and ID nonsynonymous de novo hit genes	CACNA1D	exm324119
ASD and ID nonsynonymous de novo hit genes	CACNA1D	exm324134
ASD and ID nonsynonymous de novo hit genes	CACNA1D	exm324156
ASD and ID nonsynonymous de novo hit genes	CACNA1D	exm324160
ASD and ID nonsynonymous de novo hit genes	CACNA1E	exm128767
ASD and ID nonsynonymous de novo hit genes	CACNA1E	exm128770
ASD and ID nonsynonymous de novo hit genes	CACNA1E	exm128789
ASD and ID nonsynonymous de novo hit genes	CACNA1E	exm128872
ASD and ID nonsynonymous de novo hit genes	CACNA1E	exm128904
ASD and ID nonsynonymous de novo hit genes	CACNA1E	exm128919
ASD and ID nonsynonymous de novo hit genes	CACNA1E	exm128923
ASD and ID nonsynonymous de novo hit genes	CACNA1E	exm128929
ASD and ID nonsynonymous de novo hit genes	CACNA1E	exm128932
ASD and ID nonsynonymous de novo hit genes	CACNA1E	exm128935
ASD and ID nonsynonymous de novo hit genes	CACNA1E	exm1740150
ASD and ID nonsynonymous de novo hit genes	CACNA1S	exm136194
ASD and ID nonsynonymous de novo hit genes	CACNA1S	exm136202
ASD and ID nonsynonymous de novo hit genes	CACNA1S	exm136205
ASD and ID nonsynonymous de novo hit genes	CACNA1S	exm136215
ASD and ID nonsynonymous de novo hit genes	CACNA1S	exm136216
ASD and ID nonsynonymous de novo hit genes	CACNA1S	exm136270
ASD and ID nonsynonymous de novo hit genes	CACNA1S	exm136292
ASD and ID nonsynonymous de novo hit genes	CACNA1S	exm136297
ASD and ID nonsynonymous de novo hit genes	CACNA1S	exm136324
ASD and ID nonsynonymous de novo hit genes	CACNA1S	exm136348
ASD and ID nonsynonymous de novo hit genes	CACNA1S	exm136350
ASD and ID nonsynonymous de novo hit genes	CACNA1S	exm136370
ASD and ID nonsynonymous de novo hit genes	CACNA1S	exm136374
ASD and ID nonsynonymous de novo hit genes	CACNA1S	exm136375
ASD and ID nonsynonymous de novo hit genes	CACNA1S	exm136403
ASD and ID nonsynonymous de novo hit genes	CACNA1S	exm136404
ASD and ID nonsynonymous de novo hit genes	CACNA1S	exm136453
ASD and ID nonsynonymous de novo hit genes	CACNA1S	exm136457
ASD and ID nonsynonymous de novo hit genes	CACNA1S	exm136497
ASD and ID nonsynonymous de novo hit genes	CACNA1S	exm136509
ASD and ID nonsynonymous de novo hit genes	CACNA2D3	exm324464
ASD and ID nonsynonymous de novo hit genes	CACNA2D3	exm324482
ASD and ID nonsynonymous de novo hit genes	CACNA2D3	exm324498
ASD and ID nonsynonymous de novo hit genes	CACNA2D3	exm324534
ASD and ID nonsynonymous de novo hit genes	CACNA2D3	exm324552
ASD and ID nonsynonymous de novo hit genes	CACNA2D3	exm324579
ASD and ID nonsynonymous de novo hit genes	CACNA2D3	exm324605
ASD and ID nonsynonymous de novo hit genes	CACNA2D3	exm324621
ASD and ID nonsynonymous de novo hit genes	CACNA2D3	exm324622
ASD and ID nonsynonymous de novo hit genes	CACNA2D3	exm324638
ASD and ID nonsynonymous de novo hit genes	CACNA2D3	exm324662
ASD and ID nonsynonymous de novo hit genes	CAD	exm180316
ASD and ID nonsynonymous de novo hit genes	CAD	exm180405
ASD and ID nonsynonymous de novo hit genes	CAD	exm180423
ASD and ID nonsynonymous de novo hit genes	CAD	exm180467
ASD and ID nonsynonymous de novo hit genes	CAD	exm180506
ASD and ID nonsynonymous de novo hit genes	CAD	exm180519
ASD and ID nonsynonymous de novo hit genes	CAD	exm180564
ASD and ID nonsynonymous de novo hit genes	CAD	exm180591
ASD and ID nonsynonymous de novo hit genes	CAD	exm2019117
ASD and ID nonsynonymous de novo hit genes	CAMSAP1	exm796578
ASD and ID nonsynonymous de novo hit genes	CAMSAP1	exm796670
ASD and ID nonsynonymous de novo hit genes	CAMSAP1	exm796683
ASD and ID nonsynonymous de novo hit genes	CAMSAP1	exm796685
ASD and ID nonsynonymous de novo hit genes	CAMSAP1	exm796715
ASD and ID nonsynonymous de novo hit genes	CAMSAP1	exm796718
ASD and ID nonsynonymous de novo hit genes	CAP1	exm48793
ASD and ID nonsynonymous de novo hit genes	CAP1	exm48821
ASD and ID nonsynonymous de novo hit genes	CAPN10	exm282259
ASD and ID nonsynonymous de novo hit genes	CAPN10	exm282261
ASD and ID nonsynonymous de novo hit genes	CAPN10	exm282272
ASD and ID nonsynonymous de novo hit genes	CAPN10	exm282274
ASD and ID nonsynonymous de novo hit genes	CAPN10	exm282281
ASD and ID nonsynonymous de novo hit genes	CAPN10	exm282295
ASD and ID nonsynonymous de novo hit genes	CAPN10	exm282308
ASD and ID nonsynonymous de novo hit genes	CAPN10	exm282312
ASD and ID nonsynonymous de novo hit genes	CAPN10	exm282320
ASD and ID nonsynonymous de novo hit genes	CAPN10	exm282348
ASD and ID nonsynonymous de novo hit genes	CAPN14	exm184273
ASD and ID nonsynonymous de novo hit genes	CAPN14	exm184312
ASD and ID nonsynonymous de novo hit genes	CAPN14	exm184328
ASD and ID nonsynonymous de novo hit genes	CAPN14	exm184342
ASD and ID nonsynonymous de novo hit genes	CAPN9	exm158162
ASD and ID nonsynonymous de novo hit genes	CAPN9	exm158176
ASD and ID nonsynonymous de novo hit genes	CAPN9	exm158196
ASD and ID nonsynonymous de novo hit genes	CAPN9	exm158201
ASD and ID nonsynonymous de novo hit genes	CAPN9	exm158203
ASD and ID nonsynonymous de novo hit genes	CAPN9	exm158204
ASD and ID nonsynonymous de novo hit genes	CAPN9	exm158227
ASD and ID nonsynonymous de novo hit genes	CAPN9	exm158229
ASD and ID nonsynonymous de novo hit genes	CAPN9	exm158230
ASD and ID nonsynonymous de novo hit genes	CAPN9	exm158232
ASD and ID nonsynonymous de novo hit genes	CAPN9	exm158243
ASD and ID nonsynonymous de novo hit genes	CAPN9	exm158253
ASD and ID nonsynonymous de novo hit genes	CAPN9	exm158256
ASD and ID nonsynonymous de novo hit genes	CAPN9	exm158286
ASD and ID nonsynonymous de novo hit genes	CAPN9	exm1767336
ASD and ID nonsynonymous de novo hit genes	CAPN9	exm2275551
ASD and ID nonsynonymous de novo hit genes	CARKD	exm1079827
ASD and ID nonsynonymous de novo hit genes	CARKD	exm1079829
ASD and ID nonsynonymous de novo hit genes	CARKD	exm1079830
ASD and ID nonsynonymous de novo hit genes	CARKD	exm1079844
ASD and ID nonsynonymous de novo hit genes	CARKD	exm1079847
ASD and ID nonsynonymous de novo hit genes	CARKD	exm1079872
ASD and ID nonsynonymous de novo hit genes	CARKD	exm1079874
ASD and ID nonsynonymous de novo hit genes	CATSPERG	exm1462087
ASD and ID nonsynonymous de novo hit genes	CATSPERG	exm1462109
ASD and ID nonsynonymous de novo hit genes	CATSPERG	exm1462139
ASD and ID nonsynonymous de novo hit genes	CATSPERG	exm1462140
ASD and ID nonsynonymous de novo hit genes	CATSPERG	exm1462158
ASD and ID nonsynonymous de novo hit genes	CATSPERG	exm1462187
ASD and ID nonsynonymous de novo hit genes	CATSPERG	exm1462203
ASD and ID nonsynonymous de novo hit genes	CATSPERG	exm1462213
ASD and ID nonsynonymous de novo hit genes	CATSPERG	exm1462226
ASD and ID nonsynonymous de novo hit genes	CATSPERG	exm1462229
ASD and ID nonsynonymous de novo hit genes	CATSPERG	exm1462240
ASD and ID nonsynonymous de novo hit genes	CCDC14	exm344387
ASD and ID nonsynonymous de novo hit genes	CCDC14	exm344392
ASD and ID nonsynonymous de novo hit genes	CCDC14	exm344400
ASD and ID nonsynonymous de novo hit genes	CCDC14	exm344411
ASD and ID nonsynonymous de novo hit genes	CCDC14	exm344432
ASD and ID nonsynonymous de novo hit genes	CCDC14	exm344436
ASD and ID nonsynonymous de novo hit genes	CCDC14	exm344452
ASD and ID nonsynonymous de novo hit genes	CCDC15	exm967527
ASD and ID nonsynonymous de novo hit genes	CCDC15	exm967585
ASD and ID nonsynonymous de novo hit genes	CCDC15	exm967591
ASD and ID nonsynonymous de novo hit genes	CCDC15	exm967607
ASD and ID nonsynonymous de novo hit genes	CCDC15	exm967617
ASD and ID nonsynonymous de novo hit genes	CCDC15	exm967620
ASD and ID nonsynonymous de novo hit genes	CCDC18	exm2275462
ASD and ID nonsynonymous de novo hit genes	CCDC18	exm75511
ASD and ID nonsynonymous de novo hit genes	CCDC18	exm75524
ASD and ID nonsynonymous de novo hit genes	CCDC18	exm75535
ASD and ID nonsynonymous de novo hit genes	CCDC18	exm75542
ASD and ID nonsynonymous de novo hit genes	CCDC18	exm75547
ASD and ID nonsynonymous de novo hit genes	CCDC18	exm75566
ASD and ID nonsynonymous de novo hit genes	CCDC18	exm75571
ASD and ID nonsynonymous de novo hit genes	CCDC18	exm75591
ASD and ID nonsynonymous de novo hit genes	CCDC18	exm75603
ASD and ID nonsynonymous de novo hit genes	CCDC18	exm75622
ASD and ID nonsynonymous de novo hit genes	CCDC53	exm1030616
ASD and ID nonsynonymous de novo hit genes	CCDC53	exm1030618
ASD and ID nonsynonymous de novo hit genes	CCNT1	exm998646
ASD and ID nonsynonymous de novo hit genes	CCNT1	exm998671
ASD and ID nonsynonymous de novo hit genes	CCNT1	exm998702
ASD and ID nonsynonymous de novo hit genes	CDC42BPB	exm1129366
ASD and ID nonsynonymous de novo hit genes	CDC42BPB	exm1129383
ASD and ID nonsynonymous de novo hit genes	CDC42BPB	exm1129474
ASD and ID nonsynonymous de novo hit genes	CDC42BPB	exm1129481
ASD and ID nonsynonymous de novo hit genes	CDC42BPB	exm1129517
ASD and ID nonsynonymous de novo hit genes	CDC42BPB	exm1129530
ASD and ID nonsynonymous de novo hit genes	CDC42BPB	exm1129537
ASD and ID nonsynonymous de novo hit genes	CDC42BPB	exm1129542
ASD and ID nonsynonymous de novo hit genes	CDC42BPB	exm1129550
ASD and ID nonsynonymous de novo hit genes	CDCA7L	exm608917
ASD and ID nonsynonymous de novo hit genes	CDCA7L	exm608920
ASD and ID nonsynonymous de novo hit genes	CDCA7L	exm608926
ASD and ID nonsynonymous de novo hit genes	CDCA7L	exm609015
ASD and ID nonsynonymous de novo hit genes	CDH5	exm1246436
ASD and ID nonsynonymous de novo hit genes	CDH5	exm1246447
ASD and ID nonsynonymous de novo hit genes	CDH5	exm1246448
ASD and ID nonsynonymous de novo hit genes	CDH5	exm1246457
ASD and ID nonsynonymous de novo hit genes	CDH5	exm1246497
ASD and ID nonsynonymous de novo hit genes	CDH5	exm1246509
ASD and ID nonsynonymous de novo hit genes	CDH5	exm1246516
ASD and ID nonsynonymous de novo hit genes	CDH5	exm1246534
ASD and ID nonsynonymous de novo hit genes	CDH5	exm1246546
ASD and ID nonsynonymous de novo hit genes	CDH5	exm1246553
ASD and ID nonsynonymous de novo hit genes	CDH5	exm1246562
ASD and ID nonsynonymous de novo hit genes	CDX2	exm1059875
ASD and ID nonsynonymous de novo hit genes	CDX2	exm1059878
ASD and ID nonsynonymous de novo hit genes	CDX2	exm1794069
ASD and ID nonsynonymous de novo hit genes	CECR1	exm1583252
ASD and ID nonsynonymous de novo hit genes	CECR1	exm1583256
ASD and ID nonsynonymous de novo hit genes	CECR1	exm1583264
ASD and ID nonsynonymous de novo hit genes	CECR1	exm1583281
ASD and ID nonsynonymous de novo hit genes	CECR1	exm1583299
ASD and ID nonsynonymous de novo hit genes	CECR1	exm1583314
ASD and ID nonsynonymous de novo hit genes	CECR1	exm1583324
ASD and ID nonsynonymous de novo hit genes	CECR1	exm1583327
ASD and ID nonsynonymous de novo hit genes	CECR1	exm1583334
ASD and ID nonsynonymous de novo hit genes	CEP350	exm127625
ASD and ID nonsynonymous de novo hit genes	CEP350	exm127641
ASD and ID nonsynonymous de novo hit genes	CEP350	exm127642
ASD and ID nonsynonymous de novo hit genes	CEP350	exm127646
ASD and ID nonsynonymous de novo hit genes	CEP350	exm127656
ASD and ID nonsynonymous de novo hit genes	CEP350	exm127684
ASD and ID nonsynonymous de novo hit genes	CEP350	exm127715
ASD and ID nonsynonymous de novo hit genes	CEP350	exm127737
ASD and ID nonsynonymous de novo hit genes	CEP350	exm127753
ASD and ID nonsynonymous de novo hit genes	CEP350	exm127760
ASD and ID nonsynonymous de novo hit genes	CEP350	exm127761
ASD and ID nonsynonymous de novo hit genes	CEP350	exm127769
ASD and ID nonsynonymous de novo hit genes	CEP350	exm127786
ASD and ID nonsynonymous de novo hit genes	CEP350	exm127790
ASD and ID nonsynonymous de novo hit genes	CEP350	exm127796
ASD and ID nonsynonymous de novo hit genes	CEP350	exm127798
ASD and ID nonsynonymous de novo hit genes	CEP350	exm127799
ASD and ID nonsynonymous de novo hit genes	CEP350	exm127801
ASD and ID nonsynonymous de novo hit genes	CEP350	exm127832
ASD and ID nonsynonymous de novo hit genes	CEP350	exm127839
ASD and ID nonsynonymous de novo hit genes	CEP350	exm127841
ASD and ID nonsynonymous de novo hit genes	CEP350	exm127915
ASD and ID nonsynonymous de novo hit genes	CEP350	exm127919
ASD and ID nonsynonymous de novo hit genes	CEP350	exm127940
ASD and ID nonsynonymous de novo hit genes	CEP350	exm2273724
ASD and ID nonsynonymous de novo hit genes	CGNL1	exm1164779
ASD and ID nonsynonymous de novo hit genes	CGNL1	exm1164804
ASD and ID nonsynonymous de novo hit genes	CGNL1	exm1164808
ASD and ID nonsynonymous de novo hit genes	CGNL1	exm1164819
ASD and ID nonsynonymous de novo hit genes	CGNL1	exm1164841
ASD and ID nonsynonymous de novo hit genes	CGNL1	exm1164857
ASD and ID nonsynonymous de novo hit genes	CGNL1	exm1164859
ASD and ID nonsynonymous de novo hit genes	CGNL1	exm1164864
ASD and ID nonsynonymous de novo hit genes	CGNL1	exm1164878
ASD and ID nonsynonymous de novo hit genes	CGNL1	exm1164882
ASD and ID nonsynonymous de novo hit genes	CGNL1	exm1164898
ASD and ID nonsynonymous de novo hit genes	CGNL1	exm1164901
ASD and ID nonsynonymous de novo hit genes	CGNL1	exm1164929
ASD and ID nonsynonymous de novo hit genes	CGNL1	exm1164946
ASD and ID nonsynonymous de novo hit genes	CGNL1	exm1164949
ASD and ID nonsynonymous de novo hit genes	CGNL1	exm1164958
ASD and ID nonsynonymous de novo hit genes	CGNL1	exm1164962
ASD and ID nonsynonymous de novo hit genes	CGNL1	exm1164968
ASD and ID nonsynonymous de novo hit genes	CGNL1	exm1164975
ASD and ID nonsynonymous de novo hit genes	CGNL1	exm1164995
ASD and ID nonsynonymous de novo hit genes	CHAMP1	exm1082996
ASD and ID nonsynonymous de novo hit genes	CHAMP1	exm1083002
ASD and ID nonsynonymous de novo hit genes	CHAMP1	exm1083011
ASD and ID nonsynonymous de novo hit genes	CHAMP1	exm1083014
ASD and ID nonsynonymous de novo hit genes	CHAMP1	exm1083053
ASD and ID nonsynonymous de novo hit genes	CHAMP1	exm1083054
ASD and ID nonsynonymous de novo hit genes	CHD1	exm469019
ASD and ID nonsynonymous de novo hit genes	CHD1	exm469028
ASD and ID nonsynonymous de novo hit genes	CHD1	exm469083
ASD and ID nonsynonymous de novo hit genes	CHD1	exm469098
ASD and ID nonsynonymous de novo hit genes	CHD1	exm469119
ASD and ID nonsynonymous de novo hit genes	CHD1	exm469125
ASD and ID nonsynonymous de novo hit genes	CHD1	exm469150
ASD and ID nonsynonymous de novo hit genes	CHD1	exm469173
ASD and ID nonsynonymous de novo hit genes	CHD3	exm1289919
ASD and ID nonsynonymous de novo hit genes	CHD3	exm1290074
ASD and ID nonsynonymous de novo hit genes	CHD3	exm1290075
ASD and ID nonsynonymous de novo hit genes	CHD3	exm1290129
ASD and ID nonsynonymous de novo hit genes	CHD3	exm1290143
ASD and ID nonsynonymous de novo hit genes	CHD7	exm702715
ASD and ID nonsynonymous de novo hit genes	CHD7	exm702761
ASD and ID nonsynonymous de novo hit genes	CHD7	exm702786
ASD and ID nonsynonymous de novo hit genes	CHD7	exm702805
ASD and ID nonsynonymous de novo hit genes	CHD7	exm702864
ASD and ID nonsynonymous de novo hit genes	CHD7	exm702868
ASD and ID nonsynonymous de novo hit genes	CHD7	exm702903
ASD and ID nonsynonymous de novo hit genes	CHD7	exm702910
ASD and ID nonsynonymous de novo hit genes	CHD8	exm1086612
ASD and ID nonsynonymous de novo hit genes	CHD8	exm1086623
ASD and ID nonsynonymous de novo hit genes	CHD8	exm1086633
ASD and ID nonsynonymous de novo hit genes	CHD8	exm1086643
ASD and ID nonsynonymous de novo hit genes	CHD8	exm1086660
ASD and ID nonsynonymous de novo hit genes	CHD8	exm1086661
ASD and ID nonsynonymous de novo hit genes	CHD8	exm1086670
ASD and ID nonsynonymous de novo hit genes	CHD8	exm1086712
ASD and ID nonsynonymous de novo hit genes	CHD8	exm1086755
ASD and ID nonsynonymous de novo hit genes	CHRND	exm275490
ASD and ID nonsynonymous de novo hit genes	CHRND	exm275493
ASD and ID nonsynonymous de novo hit genes	CHRND	exm275509
ASD and ID nonsynonymous de novo hit genes	CHRND	exm275510
ASD and ID nonsynonymous de novo hit genes	CHRND	exm275512
ASD and ID nonsynonymous de novo hit genes	CHRND	exm275515
ASD and ID nonsynonymous de novo hit genes	CHRND	exm275535
ASD and ID nonsynonymous de novo hit genes	CHRND	exm275545
ASD and ID nonsynonymous de novo hit genes	CHRND	exm275553
ASD and ID nonsynonymous de novo hit genes	CIAO1	exm212680
ASD and ID nonsynonymous de novo hit genes	CIAO1	exm212695
ASD and ID nonsynonymous de novo hit genes	CIAO1	exm212713
ASD and ID nonsynonymous de novo hit genes	CIAO1	exm212716
ASD and ID nonsynonymous de novo hit genes	CIAO1	exm212732
ASD and ID nonsynonymous de novo hit genes	CISH	exm318428
ASD and ID nonsynonymous de novo hit genes	CISH	exm318431
ASD and ID nonsynonymous de novo hit genes	CISH	exm318448
ASD and ID nonsynonymous de novo hit genes	CISH	exm318467
ASD and ID nonsynonymous de novo hit genes	CIT	exm1042270
ASD and ID nonsynonymous de novo hit genes	CIT	exm1042284
ASD and ID nonsynonymous de novo hit genes	CIT	exm1042345
ASD and ID nonsynonymous de novo hit genes	CIT	exm1042349
ASD and ID nonsynonymous de novo hit genes	CIT	exm1042371
ASD and ID nonsynonymous de novo hit genes	CIT	exm1042374
ASD and ID nonsynonymous de novo hit genes	CIT	exm1042385
ASD and ID nonsynonymous de novo hit genes	CIT	exm1042406
ASD and ID nonsynonymous de novo hit genes	CIT	exm1042459
ASD and ID nonsynonymous de novo hit genes	CIT	exm1042468
ASD and ID nonsynonymous de novo hit genes	CIT	exm1042525
ASD and ID nonsynonymous de novo hit genes	CIT	exm1042530
ASD and ID nonsynonymous de novo hit genes	CIT	exm1042531
ASD and ID nonsynonymous de novo hit genes	CIT	exm1042551
ASD and ID nonsynonymous de novo hit genes	CLCA2	exm72299
ASD and ID nonsynonymous de novo hit genes	CLCA2	exm72300
ASD and ID nonsynonymous de novo hit genes	CLCA2	exm72305
ASD and ID nonsynonymous de novo hit genes	CLCA2	exm72310
ASD and ID nonsynonymous de novo hit genes	CLCA2	exm72317
ASD and ID nonsynonymous de novo hit genes	CLCA2	exm72325
ASD and ID nonsynonymous de novo hit genes	CLCA2	exm72328
ASD and ID nonsynonymous de novo hit genes	CLCA2	exm72355
ASD and ID nonsynonymous de novo hit genes	CLCA2	exm72363
ASD and ID nonsynonymous de novo hit genes	CLCA2	exm72365
ASD and ID nonsynonymous de novo hit genes	CLCA2	exm72377
ASD and ID nonsynonymous de novo hit genes	CLCN7	exm1201929
ASD and ID nonsynonymous de novo hit genes	CLCN7	exm1201944
ASD and ID nonsynonymous de novo hit genes	CLCN7	exm1202071
ASD and ID nonsynonymous de novo hit genes	CLRN3	exm864812
ASD and ID nonsynonymous de novo hit genes	CLRN3	exm864824
ASD and ID nonsynonymous de novo hit genes	CLRN3	exm864828
ASD and ID nonsynonymous de novo hit genes	CLRN3	exm864829
ASD and ID nonsynonymous de novo hit genes	CNGA3	exm2031262
ASD and ID nonsynonymous de novo hit genes	CNGA3	exm215122
ASD and ID nonsynonymous de novo hit genes	CNGA3	exm215146
ASD and ID nonsynonymous de novo hit genes	CNGA3	exm215150
ASD and ID nonsynonymous de novo hit genes	CNGA3	exm215171
ASD and ID nonsynonymous de novo hit genes	CNGA3	exm215178
ASD and ID nonsynonymous de novo hit genes	CNGA3	exm215184
ASD and ID nonsynonymous de novo hit genes	CNGA3	exm215191
ASD and ID nonsynonymous de novo hit genes	CNGA3	exm215197
ASD and ID nonsynonymous de novo hit genes	CNGA3	exm215213
ASD and ID nonsynonymous de novo hit genes	CNGA3	exm215217
ASD and ID nonsynonymous de novo hit genes	CNGA3	exm215244
ASD and ID nonsynonymous de novo hit genes	CNGA3	exm215259
ASD and ID nonsynonymous de novo hit genes	CNGB1	exm1244826
ASD and ID nonsynonymous de novo hit genes	CNGB1	exm1244834
ASD and ID nonsynonymous de novo hit genes	CNGB1	exm1244840
ASD and ID nonsynonymous de novo hit genes	CNGB1	exm1244847
ASD and ID nonsynonymous de novo hit genes	CNGB1	exm1244853
ASD and ID nonsynonymous de novo hit genes	CNGB1	exm1244863
ASD and ID nonsynonymous de novo hit genes	CNGB1	exm1244866
ASD and ID nonsynonymous de novo hit genes	CNGB1	exm1244876
ASD and ID nonsynonymous de novo hit genes	CNGB1	exm1244879
ASD and ID nonsynonymous de novo hit genes	CNGB1	exm1244888
ASD and ID nonsynonymous de novo hit genes	CNGB1	exm1244894
ASD and ID nonsynonymous de novo hit genes	CNGB1	exm1244904
ASD and ID nonsynonymous de novo hit genes	CNGB1	exm1244928
ASD and ID nonsynonymous de novo hit genes	CNGB1	exm1244965
ASD and ID nonsynonymous de novo hit genes	CNGB1	exm1244979
ASD and ID nonsynonymous de novo hit genes	CNGB1	exm1245034
ASD and ID nonsynonymous de novo hit genes	CNGB1	exm1245044
ASD and ID nonsynonymous de novo hit genes	CNGB1	exm1245059
ASD and ID nonsynonymous de novo hit genes	CNGB1	exm1245062
ASD and ID nonsynonymous de novo hit genes	CNGB1	exm1862543
ASD and ID nonsynonymous de novo hit genes	CNOT1	exm1245889
ASD and ID nonsynonymous de novo hit genes	CNOT1	exm1245971
ASD and ID nonsynonymous de novo hit genes	CNOT1	exm1246010
ASD and ID nonsynonymous de novo hit genes	CNOT1	exm1246013
ASD and ID nonsynonymous de novo hit genes	CNOT3	exm1503053
ASD and ID nonsynonymous de novo hit genes	CNOT3	exm1949909
ASD and ID nonsynonymous de novo hit genes	CNOT4	exm659807
ASD and ID nonsynonymous de novo hit genes	CNOT4	exm659820
ASD and ID nonsynonymous de novo hit genes	CNOT4	exm659833
ASD and ID nonsynonymous de novo hit genes	CNOT6	exm510921
ASD and ID nonsynonymous de novo hit genes	CNOT6	exm510924
ASD and ID nonsynonymous de novo hit genes	CNOT6	exm510925
ASD and ID nonsynonymous de novo hit genes	CNOT6	exm510946
ASD and ID nonsynonymous de novo hit genes	CNST	exm165406
ASD and ID nonsynonymous de novo hit genes	CNST	exm165455
ASD and ID nonsynonymous de novo hit genes	CNST	exm165472
ASD and ID nonsynonymous de novo hit genes	CNST	exm165480
ASD and ID nonsynonymous de novo hit genes	CNST	exm165482
ASD and ID nonsynonymous de novo hit genes	COL12A1	exm561185
ASD and ID nonsynonymous de novo hit genes	COL12A1	exm561203
ASD and ID nonsynonymous de novo hit genes	COL12A1	exm561210
ASD and ID nonsynonymous de novo hit genes	COL12A1	exm561217
ASD and ID nonsynonymous de novo hit genes	COL12A1	exm561231
ASD and ID nonsynonymous de novo hit genes	COL12A1	exm561233
ASD and ID nonsynonymous de novo hit genes	COL12A1	exm561234
ASD and ID nonsynonymous de novo hit genes	COL12A1	exm561268
ASD and ID nonsynonymous de novo hit genes	COL12A1	exm561270
ASD and ID nonsynonymous de novo hit genes	COL12A1	exm561281
ASD and ID nonsynonymous de novo hit genes	COL12A1	exm561293
ASD and ID nonsynonymous de novo hit genes	COL12A1	exm561324
ASD and ID nonsynonymous de novo hit genes	COL12A1	exm561326
ASD and ID nonsynonymous de novo hit genes	COL12A1	exm561330
ASD and ID nonsynonymous de novo hit genes	COL12A1	exm561342
ASD and ID nonsynonymous de novo hit genes	COL12A1	exm561360
ASD and ID nonsynonymous de novo hit genes	COL12A1	exm561364
ASD and ID nonsynonymous de novo hit genes	COL12A1	exm561368
ASD and ID nonsynonymous de novo hit genes	COL12A1	exm561399
ASD and ID nonsynonymous de novo hit genes	COL12A1	exm561401
ASD and ID nonsynonymous de novo hit genes	COL12A1	exm561428
ASD and ID nonsynonymous de novo hit genes	COL12A1	exm561453
ASD and ID nonsynonymous de novo hit genes	COL12A1	exm561477
ASD and ID nonsynonymous de novo hit genes	COL12A1	exm561492
ASD and ID nonsynonymous de novo hit genes	COL12A1	exm561518
ASD and ID nonsynonymous de novo hit genes	COL12A1	exm561536
ASD and ID nonsynonymous de novo hit genes	COL12A1	exm561537
ASD and ID nonsynonymous de novo hit genes	COL25A1	exm418041
ASD and ID nonsynonymous de novo hit genes	COL25A1	exm418061
ASD and ID nonsynonymous de novo hit genes	COL4A3BP	exm461527
ASD and ID nonsynonymous de novo hit genes	COL4A3BP	exm461568
ASD and ID nonsynonymous de novo hit genes	COL4A3BP	exm461585
ASD and ID nonsynonymous de novo hit genes	COLEC12	exm1371333
ASD and ID nonsynonymous de novo hit genes	COLEC12	exm1371374
ASD and ID nonsynonymous de novo hit genes	COLEC12	exm1371378
ASD and ID nonsynonymous de novo hit genes	COLEC12	exm1371401
ASD and ID nonsynonymous de novo hit genes	COLEC12	exm1371402
ASD and ID nonsynonymous de novo hit genes	COLEC12	exm1371403
ASD and ID nonsynonymous de novo hit genes	CPA4	exm657709
ASD and ID nonsynonymous de novo hit genes	CPA4	exm657728
ASD and ID nonsynonymous de novo hit genes	CPA4	exm657738
ASD and ID nonsynonymous de novo hit genes	CPZ	exm388956
ASD and ID nonsynonymous de novo hit genes	CPZ	exm388993
ASD and ID nonsynonymous de novo hit genes	CPZ	exm388997
ASD and ID nonsynonymous de novo hit genes	CPZ	exm389000
ASD and ID nonsynonymous de novo hit genes	CPZ	exm389001
ASD and ID nonsynonymous de novo hit genes	CPZ	exm389029
ASD and ID nonsynonymous de novo hit genes	CPZ	exm389030
ASD and ID nonsynonymous de novo hit genes	CPZ	exm389040
ASD and ID nonsynonymous de novo hit genes	CPZ	exm389071
ASD and ID nonsynonymous de novo hit genes	CPZ	exm389107
ASD and ID nonsynonymous de novo hit genes	CPZ	exm389122
ASD and ID nonsynonymous de novo hit genes	CPZ	exm389124
ASD and ID nonsynonymous de novo hit genes	CPZ	exm389127
ASD and ID nonsynonymous de novo hit genes	CPZ	exm389141
ASD and ID nonsynonymous de novo hit genes	CPZ	exm389145
ASD and ID nonsynonymous de novo hit genes	CPZ	exm389147
ASD and ID nonsynonymous de novo hit genes	CPZ	exm389159
ASD and ID nonsynonymous de novo hit genes	CPZ	exm389169
ASD and ID nonsynonymous de novo hit genes	CSAD	exm1007766
ASD and ID nonsynonymous de novo hit genes	CSAD	exm1007770
ASD and ID nonsynonymous de novo hit genes	CSAD	exm1007777
ASD and ID nonsynonymous de novo hit genes	CSAD	exm1007781
ASD and ID nonsynonymous de novo hit genes	CSAD	exm1007785
ASD and ID nonsynonymous de novo hit genes	CSAD	exm1007786
ASD and ID nonsynonymous de novo hit genes	CSAD	exm1007794
ASD and ID nonsynonymous de novo hit genes	CSAD	exm1007820
ASD and ID nonsynonymous de novo hit genes	CSAD	exm1007822
ASD and ID nonsynonymous de novo hit genes	CSAD	exm1007824
ASD and ID nonsynonymous de novo hit genes	CSAD	exm1007841
ASD and ID nonsynonymous de novo hit genes	CSDE1	exm86367
ASD and ID nonsynonymous de novo hit genes	CSDE1	exm86392
ASD and ID nonsynonymous de novo hit genes	CSDE1	exm86411
ASD and ID nonsynonymous de novo hit genes	CSDE1	exm86421
ASD and ID nonsynonymous de novo hit genes	CSDE1	exm86428
ASD and ID nonsynonymous de novo hit genes	CSDE1	exm86435
ASD and ID nonsynonymous de novo hit genes	CSMD1	exm2276791
ASD and ID nonsynonymous de novo hit genes	CSMD1	exm678463
ASD and ID nonsynonymous de novo hit genes	CSMD1	exm678474
ASD and ID nonsynonymous de novo hit genes	CSMD1	exm678506
ASD and ID nonsynonymous de novo hit genes	CSMD1	exm678545
ASD and ID nonsynonymous de novo hit genes	CSMD1	exm678549
ASD and ID nonsynonymous de novo hit genes	CSMD1	exm678564
ASD and ID nonsynonymous de novo hit genes	CSMD1	exm678590
ASD and ID nonsynonymous de novo hit genes	CSMD1	exm678595
ASD and ID nonsynonymous de novo hit genes	CSMD1	exm678611
ASD and ID nonsynonymous de novo hit genes	CSMD1	exm678630
ASD and ID nonsynonymous de novo hit genes	CSMD1	exm678634
ASD and ID nonsynonymous de novo hit genes	CSMD1	exm678686
ASD and ID nonsynonymous de novo hit genes	CSMD1	exm678701
ASD and ID nonsynonymous de novo hit genes	CSMD1	exm678753
ASD and ID nonsynonymous de novo hit genes	CSMD1	exm678788
ASD and ID nonsynonymous de novo hit genes	CSMD1	exm678810
ASD and ID nonsynonymous de novo hit genes	CSMD1	exm678814
ASD and ID nonsynonymous de novo hit genes	CSMD1	exm678822
ASD and ID nonsynonymous de novo hit genes	CSMD1	exm678832
ASD and ID nonsynonymous de novo hit genes	CSMD1	exm678858
ASD and ID nonsynonymous de novo hit genes	CSMD1	exm678864
ASD and ID nonsynonymous de novo hit genes	CSMD1	exm678893
ASD and ID nonsynonymous de novo hit genes	CSMD1	exm678896
ASD and ID nonsynonymous de novo hit genes	CSMD1	exm678901
ASD and ID nonsynonymous de novo hit genes	CSMD1	exm678937
ASD and ID nonsynonymous de novo hit genes	CSMD1	exm678946
ASD and ID nonsynonymous de novo hit genes	CSMD1	exm678973
ASD and ID nonsynonymous de novo hit genes	CSMD1	exm679065
ASD and ID nonsynonymous de novo hit genes	CSMD1	exm679066
ASD and ID nonsynonymous de novo hit genes	CST9	exm1529654
ASD and ID nonsynonymous de novo hit genes	CST9	exm1529681
ASD and ID nonsynonymous de novo hit genes	CST9	exm1960801
ASD and ID nonsynonymous de novo hit genes	CSTA	exm2035120
ASD and ID nonsynonymous de novo hit genes	CSTA	exm342749
ASD and ID nonsynonymous de novo hit genes	CSTA	exm342752
ASD and ID nonsynonymous de novo hit genes	CSTF2T	exm825406
ASD and ID nonsynonymous de novo hit genes	CSTF2T	exm825419
ASD and ID nonsynonymous de novo hit genes	CSTF2T	exm825425
ASD and ID nonsynonymous de novo hit genes	CSTF2T	exm825429
ASD and ID nonsynonymous de novo hit genes	CTNNA2	exm206195
ASD and ID nonsynonymous de novo hit genes	CTNNA2	exm206199
ASD and ID nonsynonymous de novo hit genes	CTNNA2	exm206205
ASD and ID nonsynonymous de novo hit genes	CTNNA2	exm206231
ASD and ID nonsynonymous de novo hit genes	CTNNA2	exm206240
ASD and ID nonsynonymous de novo hit genes	CTNNB1	exm303335
ASD and ID nonsynonymous de novo hit genes	CTNNB1	exm303375
ASD and ID nonsynonymous de novo hit genes	CTTNBP2	exm652500
ASD and ID nonsynonymous de novo hit genes	CTTNBP2	exm652525
ASD and ID nonsynonymous de novo hit genes	CTTNBP2	exm652526
ASD and ID nonsynonymous de novo hit genes	CTTNBP2	exm652528
ASD and ID nonsynonymous de novo hit genes	CTTNBP2	exm652542
ASD and ID nonsynonymous de novo hit genes	CTTNBP2	exm652571
ASD and ID nonsynonymous de novo hit genes	CTTNBP2	exm652577
ASD and ID nonsynonymous de novo hit genes	CTTNBP2	exm652586
ASD and ID nonsynonymous de novo hit genes	CTTNBP2	exm652589
ASD and ID nonsynonymous de novo hit genes	CTTNBP2	exm652592
ASD and ID nonsynonymous de novo hit genes	CTTNBP2	exm652620
ASD and ID nonsynonymous de novo hit genes	CTTNBP2	exm652644
ASD and ID nonsynonymous de novo hit genes	CTTNBP2	exm652678
ASD and ID nonsynonymous de novo hit genes	CTTNBP2	exm652693
ASD and ID nonsynonymous de novo hit genes	CTTNBP2	exm652701
ASD and ID nonsynonymous de novo hit genes	CTTNBP2	exm652703
ASD and ID nonsynonymous de novo hit genes	CUBN	exm1676651
ASD and ID nonsynonymous de novo hit genes	CUBN	exm811826
ASD and ID nonsynonymous de novo hit genes	CUBN	exm811835
ASD and ID nonsynonymous de novo hit genes	CUBN	exm811848
ASD and ID nonsynonymous de novo hit genes	CUBN	exm811850
ASD and ID nonsynonymous de novo hit genes	CUBN	exm811853
ASD and ID nonsynonymous de novo hit genes	CUBN	exm811868
ASD and ID nonsynonymous de novo hit genes	CUBN	exm811874
ASD and ID nonsynonymous de novo hit genes	CUBN	exm811879
ASD and ID nonsynonymous de novo hit genes	CUBN	exm811915
ASD and ID nonsynonymous de novo hit genes	CUBN	exm811927
ASD and ID nonsynonymous de novo hit genes	CUBN	exm811945
ASD and ID nonsynonymous de novo hit genes	CUBN	exm811956
ASD and ID nonsynonymous de novo hit genes	CUBN	exm811957
ASD and ID nonsynonymous de novo hit genes	CUBN	exm811963
ASD and ID nonsynonymous de novo hit genes	CUBN	exm811974
ASD and ID nonsynonymous de novo hit genes	CUBN	exm811984
ASD and ID nonsynonymous de novo hit genes	CUBN	exm811989
ASD and ID nonsynonymous de novo hit genes	CUBN	exm811994
ASD and ID nonsynonymous de novo hit genes	CUBN	exm812006
ASD and ID nonsynonymous de novo hit genes	CUBN	exm812029
ASD and ID nonsynonymous de novo hit genes	CUBN	exm812082
ASD and ID nonsynonymous de novo hit genes	CUBN	exm812099
ASD and ID nonsynonymous de novo hit genes	CUBN	exm812109
ASD and ID nonsynonymous de novo hit genes	CUBN	exm812119
ASD and ID nonsynonymous de novo hit genes	CUBN	exm812137
ASD and ID nonsynonymous de novo hit genes	CUBN	exm812141
ASD and ID nonsynonymous de novo hit genes	CUBN	exm812151
ASD and ID nonsynonymous de novo hit genes	CUBN	exm812159
ASD and ID nonsynonymous de novo hit genes	CUBN	exm812164
ASD and ID nonsynonymous de novo hit genes	CUBN	exm812180
ASD and ID nonsynonymous de novo hit genes	CUBN	exm812211
ASD and ID nonsynonymous de novo hit genes	CUBN	exm812215
ASD and ID nonsynonymous de novo hit genes	CUBN	exm812225
ASD and ID nonsynonymous de novo hit genes	CUBN	exm812229
ASD and ID nonsynonymous de novo hit genes	CUBN	exm812253
ASD and ID nonsynonymous de novo hit genes	CUBN	exm812264
ASD and ID nonsynonymous de novo hit genes	CUBN	exm812268
ASD and ID nonsynonymous de novo hit genes	CUBN	exm812269
ASD and ID nonsynonymous de novo hit genes	CUBN	exm812294
ASD and ID nonsynonymous de novo hit genes	CUBN	exm812300
ASD and ID nonsynonymous de novo hit genes	CUBN	exm812325
ASD and ID nonsynonymous de novo hit genes	CUBN	exm812326
ASD and ID nonsynonymous de novo hit genes	CUBN	exm812332
ASD and ID nonsynonymous de novo hit genes	CUBN	exm812347
ASD and ID nonsynonymous de novo hit genes	CUBN	exm812412
ASD and ID nonsynonymous de novo hit genes	CUBN	exm812416
ASD and ID nonsynonymous de novo hit genes	CUBN	exm812423
ASD and ID nonsynonymous de novo hit genes	CUBN	exm812430
ASD and ID nonsynonymous de novo hit genes	CUBN	exm812454
ASD and ID nonsynonymous de novo hit genes	CUBN	exm812460
ASD and ID nonsynonymous de novo hit genes	CUBN	exm812467
ASD and ID nonsynonymous de novo hit genes	CUX2	exm1037167
ASD and ID nonsynonymous de novo hit genes	CUX2	exm1037169
ASD and ID nonsynonymous de novo hit genes	CUX2	exm1037187
ASD and ID nonsynonymous de novo hit genes	CUX2	exm1037188
ASD and ID nonsynonymous de novo hit genes	CUX2	exm1037224
ASD and ID nonsynonymous de novo hit genes	CUX2	exm1037251
ASD and ID nonsynonymous de novo hit genes	CUX2	exm1037264
ASD and ID nonsynonymous de novo hit genes	CUX2	exm1037295
ASD and ID nonsynonymous de novo hit genes	CUX2	exm1037299
ASD and ID nonsynonymous de novo hit genes	CUX2	exm1037304
ASD and ID nonsynonymous de novo hit genes	CUX2	exm1037326
ASD and ID nonsynonymous de novo hit genes	CUX2	exm1037335
ASD and ID nonsynonymous de novo hit genes	CUX2	exm1037345
ASD and ID nonsynonymous de novo hit genes	CUX2	exm1037348
ASD and ID nonsynonymous de novo hit genes	CXXC11	exm285321
ASD and ID nonsynonymous de novo hit genes	CXXC11	exm285334
ASD and ID nonsynonymous de novo hit genes	CXXC11	exm285386
ASD and ID nonsynonymous de novo hit genes	CXXC11	exm285391
ASD and ID nonsynonymous de novo hit genes	CXXC11	exm285404
ASD and ID nonsynonymous de novo hit genes	CXXC11	exm285418
ASD and ID nonsynonymous de novo hit genes	CYP26B1	exm201591
ASD and ID nonsynonymous de novo hit genes	CYP26B1	exm201597
ASD and ID nonsynonymous de novo hit genes	CYP26B1	exm201600
ASD and ID nonsynonymous de novo hit genes	CYP26B1	exm201655
ASD and ID nonsynonymous de novo hit genes	CYP26B1	exm2027074
ASD and ID nonsynonymous de novo hit genes	CYP4F12	exm1438290
ASD and ID nonsynonymous de novo hit genes	CYP4F12	exm1438318
ASD and ID nonsynonymous de novo hit genes	CYP4F12	exm1438363
ASD and ID nonsynonymous de novo hit genes	CYP4F12	exm1438409
ASD and ID nonsynonymous de novo hit genes	CYP4F12	exm1438411
ASD and ID nonsynonymous de novo hit genes	CYP4F12	exm1438447
ASD and ID nonsynonymous de novo hit genes	CYP4F12	exm1438449
ASD and ID nonsynonymous de novo hit genes	CYP4F3	exm1438143
ASD and ID nonsynonymous de novo hit genes	CYP4F3	exm1438148
ASD and ID nonsynonymous de novo hit genes	CYP4F3	exm1438150
ASD and ID nonsynonymous de novo hit genes	CYP4F3	exm1438157
ASD and ID nonsynonymous de novo hit genes	CYP4F3	exm1438160
ASD and ID nonsynonymous de novo hit genes	CYP4F3	exm1438164
ASD and ID nonsynonymous de novo hit genes	CYP4F3	exm1438227
ASD and ID nonsynonymous de novo hit genes	CYP4F3	exm1438264
ASD and ID nonsynonymous de novo hit genes	DAB2	exm451982
ASD and ID nonsynonymous de novo hit genes	DAB2	exm451983
ASD and ID nonsynonymous de novo hit genes	DAB2	exm452046
ASD and ID nonsynonymous de novo hit genes	DAB2	exm452047
ASD and ID nonsynonymous de novo hit genes	DAG1	exm314920
ASD and ID nonsynonymous de novo hit genes	DAG1	exm314926
ASD and ID nonsynonymous de novo hit genes	DAG1	exm314950
ASD and ID nonsynonymous de novo hit genes	DAG1	exm314952
ASD and ID nonsynonymous de novo hit genes	DBR1	exm2039291
ASD and ID nonsynonymous de novo hit genes	DBR1	exm353851
ASD and ID nonsynonymous de novo hit genes	DBR1	exm353853
ASD and ID nonsynonymous de novo hit genes	DBR1	exm353861
ASD and ID nonsynonymous de novo hit genes	DBR1	exm353868
ASD and ID nonsynonymous de novo hit genes	DBR1	exm353874
ASD and ID nonsynonymous de novo hit genes	DBR1	exm353877
ASD and ID nonsynonymous de novo hit genes	DBR1	exm353907
ASD and ID nonsynonymous de novo hit genes	DBR1	exm353921
ASD and ID nonsynonymous de novo hit genes	DCAF11	exm1092142
ASD and ID nonsynonymous de novo hit genes	DCAF11	exm1092197
ASD and ID nonsynonymous de novo hit genes	DCAF4	exm1112525
ASD and ID nonsynonymous de novo hit genes	DCAF4	exm1112529
ASD and ID nonsynonymous de novo hit genes	DCAF4	exm1112534
ASD and ID nonsynonymous de novo hit genes	DCAF4	exm1112535
ASD and ID nonsynonymous de novo hit genes	DCAF4	exm1112536
ASD and ID nonsynonymous de novo hit genes	DCAF4	exm1112584
ASD and ID nonsynonymous de novo hit genes	DCAF4	exm1112589
ASD and ID nonsynonymous de novo hit genes	DCAF4	exm1112607
ASD and ID nonsynonymous de novo hit genes	DCAF4	exm1112634
ASD and ID nonsynonymous de novo hit genes	DCAF4L2	exm708857
ASD and ID nonsynonymous de novo hit genes	DCAF4L2	exm708871
ASD and ID nonsynonymous de novo hit genes	DCAF4L2	exm708872
ASD and ID nonsynonymous de novo hit genes	DCAF4L2	exm708876
ASD and ID nonsynonymous de novo hit genes	DCAF4L2	exm708889
ASD and ID nonsynonymous de novo hit genes	DCAF4L2	exm708910
ASD and ID nonsynonymous de novo hit genes	DCAF5	exm1110551
ASD and ID nonsynonymous de novo hit genes	DCAF5	exm1110571
ASD and ID nonsynonymous de novo hit genes	DCAF5	exm1110579
ASD and ID nonsynonymous de novo hit genes	DCAF5	exm1110585
ASD and ID nonsynonymous de novo hit genes	DCAF5	exm1110613
ASD and ID nonsynonymous de novo hit genes	DDB1	exm915950
ASD and ID nonsynonymous de novo hit genes	DDB1	exm915970
ASD and ID nonsynonymous de novo hit genes	DDB1	exm915977
ASD and ID nonsynonymous de novo hit genes	DDB1	exm915999
ASD and ID nonsynonymous de novo hit genes	DDB1	exm916002
ASD and ID nonsynonymous de novo hit genes	DDR2	exm119064
ASD and ID nonsynonymous de novo hit genes	DDR2	exm119079
ASD and ID nonsynonymous de novo hit genes	DDR2	exm119083
ASD and ID nonsynonymous de novo hit genes	DDR2	exm119120
ASD and ID nonsynonymous de novo hit genes	DDR2	exm119130
ASD and ID nonsynonymous de novo hit genes	DDX20	exm84078
ASD and ID nonsynonymous de novo hit genes	DDX20	exm84089
ASD and ID nonsynonymous de novo hit genes	DDX20	exm84113
ASD and ID nonsynonymous de novo hit genes	DDX20	exm84127
ASD and ID nonsynonymous de novo hit genes	DDX20	exm84137
ASD and ID nonsynonymous de novo hit genes	DDX20	exm84143
ASD and ID nonsynonymous de novo hit genes	DDX20	exm84163
ASD and ID nonsynonymous de novo hit genes	DDX20	exm84167
ASD and ID nonsynonymous de novo hit genes	DDX20	exm84171
ASD and ID nonsynonymous de novo hit genes	DDX20	exm84191
ASD and ID nonsynonymous de novo hit genes	DEAF1	exm872211
ASD and ID nonsynonymous de novo hit genes	DEAF1	exm872255
ASD and ID nonsynonymous de novo hit genes	DEAF1	exm872289
ASD and ID nonsynonymous de novo hit genes	DEAF1	exm872292
ASD and ID nonsynonymous de novo hit genes	DEAF1	exm872295
ASD and ID nonsynonymous de novo hit genes	DEAF1	exm872302
ASD and ID nonsynonymous de novo hit genes	DEAF1	exm872304
ASD and ID nonsynonymous de novo hit genes	DENND5A	exm889602
ASD and ID nonsynonymous de novo hit genes	DENND5A	exm889609
ASD and ID nonsynonymous de novo hit genes	DENND5A	exm889618
ASD and ID nonsynonymous de novo hit genes	DENND5A	exm889670
ASD and ID nonsynonymous de novo hit genes	DENND5A	exm889681
ASD and ID nonsynonymous de novo hit genes	DENND5A	exm889684
ASD and ID nonsynonymous de novo hit genes	DENND5A	exm889703
ASD and ID nonsynonymous de novo hit genes	DENND5B	exm992767
ASD and ID nonsynonymous de novo hit genes	DENND5B	exm992790
ASD and ID nonsynonymous de novo hit genes	DENND5B	exm992793
ASD and ID nonsynonymous de novo hit genes	DENND5B	exm992812
ASD and ID nonsynonymous de novo hit genes	DENND5B	exm992825
ASD and ID nonsynonymous de novo hit genes	DENND5B	exm992828
ASD and ID nonsynonymous de novo hit genes	DEPDC7	exm898809
ASD and ID nonsynonymous de novo hit genes	DEPDC7	exm898822
ASD and ID nonsynonymous de novo hit genes	DEPDC7	exm898854
ASD and ID nonsynonymous de novo hit genes	DGCR14	exm1584620
ASD and ID nonsynonymous de novo hit genes	DGCR14	exm1584622
ASD and ID nonsynonymous de novo hit genes	DGCR14	exm1584669
ASD and ID nonsynonymous de novo hit genes	DGCR14	exm1584730
ASD and ID nonsynonymous de novo hit genes	DGCR14	exm1584732
ASD and ID nonsynonymous de novo hit genes	DGCR14	exm1584742
ASD and ID nonsynonymous de novo hit genes	DGCR14	exm1584746
ASD and ID nonsynonymous de novo hit genes	DGCR14	exm1584760
ASD and ID nonsynonymous de novo hit genes	DGCR14	exm1584775
ASD and ID nonsynonymous de novo hit genes	DGCR14	exm1998270
ASD and ID nonsynonymous de novo hit genes	DGKH	exm1066003
ASD and ID nonsynonymous de novo hit genes	DGKH	exm1066044
ASD and ID nonsynonymous de novo hit genes	DGKH	exm1066060
ASD and ID nonsynonymous de novo hit genes	DGKH	exm1066065
ASD and ID nonsynonymous de novo hit genes	DGKH	exm1066075
ASD and ID nonsynonymous de novo hit genes	DGKH	exm1066087
ASD and ID nonsynonymous de novo hit genes	DGKH	exm1066120
ASD and ID nonsynonymous de novo hit genes	DICER1	exm1124848
ASD and ID nonsynonymous de novo hit genes	DICER1	exm1124865
ASD and ID nonsynonymous de novo hit genes	DICER1	exm1124912
ASD and ID nonsynonymous de novo hit genes	DICER1	exm1124969
ASD and ID nonsynonymous de novo hit genes	DICER1	exm1124990
ASD and ID nonsynonymous de novo hit genes	DICER1	exm1125005
ASD and ID nonsynonymous de novo hit genes	DIP2A	exm1582266
ASD and ID nonsynonymous de novo hit genes	DIP2A	exm1582270
ASD and ID nonsynonymous de novo hit genes	DIP2A	exm1582285
ASD and ID nonsynonymous de novo hit genes	DIP2A	exm1582294
ASD and ID nonsynonymous de novo hit genes	DIP2A	exm1582296
ASD and ID nonsynonymous de novo hit genes	DIP2A	exm1582302
ASD and ID nonsynonymous de novo hit genes	DIP2A	exm1582322
ASD and ID nonsynonymous de novo hit genes	DIP2A	exm1582344
ASD and ID nonsynonymous de novo hit genes	DIP2A	exm1582353
ASD and ID nonsynonymous de novo hit genes	DIP2A	exm1582355
ASD and ID nonsynonymous de novo hit genes	DIP2A	exm1582358
ASD and ID nonsynonymous de novo hit genes	DIP2A	exm1582371
ASD and ID nonsynonymous de novo hit genes	DIP2A	exm1582387
ASD and ID nonsynonymous de novo hit genes	DIP2A	exm1582390
ASD and ID nonsynonymous de novo hit genes	DIP2A	exm1582392
ASD and ID nonsynonymous de novo hit genes	DIP2A	exm1582404
ASD and ID nonsynonymous de novo hit genes	DIP2A	exm1582466
ASD and ID nonsynonymous de novo hit genes	DIP2C	exm805022
ASD and ID nonsynonymous de novo hit genes	DIP2C	exm805090
ASD and ID nonsynonymous de novo hit genes	DIP2C	exm805105
ASD and ID nonsynonymous de novo hit genes	DIP2C	exm805131
ASD and ID nonsynonymous de novo hit genes	DIP2C	exm805214
ASD and ID nonsynonymous de novo hit genes	DIP2C	exm805254
ASD and ID nonsynonymous de novo hit genes	DISC1	exm158955
ASD and ID nonsynonymous de novo hit genes	DISC1	exm159002
ASD and ID nonsynonymous de novo hit genes	DISC1	exm159020
ASD and ID nonsynonymous de novo hit genes	DISC1	exm159044
ASD and ID nonsynonymous de novo hit genes	DISC1	exm159050
ASD and ID nonsynonymous de novo hit genes	DISC1	exm159052
ASD and ID nonsynonymous de novo hit genes	DISC1	exm1767961
ASD and ID nonsynonymous de novo hit genes	DLEC1	exm2050378
ASD and ID nonsynonymous de novo hit genes	DLEC1	exm2275660
ASD and ID nonsynonymous de novo hit genes	DLEC1	exm299984
ASD and ID nonsynonymous de novo hit genes	DLEC1	exm299989
ASD and ID nonsynonymous de novo hit genes	DLEC1	exm300004
ASD and ID nonsynonymous de novo hit genes	DLEC1	exm300020
ASD and ID nonsynonymous de novo hit genes	DLEC1	exm300033
ASD and ID nonsynonymous de novo hit genes	DLEC1	exm300059
ASD and ID nonsynonymous de novo hit genes	DLEC1	exm300120
ASD and ID nonsynonymous de novo hit genes	DLEC1	exm300152
ASD and ID nonsynonymous de novo hit genes	DLEC1	exm300170
ASD and ID nonsynonymous de novo hit genes	DLEC1	exm300178
ASD and ID nonsynonymous de novo hit genes	DLEC1	exm300193
ASD and ID nonsynonymous de novo hit genes	DLEC1	exm300201
ASD and ID nonsynonymous de novo hit genes	DLEC1	exm300212
ASD and ID nonsynonymous de novo hit genes	DLEC1	exm300216
ASD and ID nonsynonymous de novo hit genes	DLEC1	exm300226
ASD and ID nonsynonymous de novo hit genes	DLEC1	exm300230
ASD and ID nonsynonymous de novo hit genes	DLEC1	exm300232
ASD and ID nonsynonymous de novo hit genes	DLEC1	exm300252
ASD and ID nonsynonymous de novo hit genes	DLEC1	exm300254
ASD and ID nonsynonymous de novo hit genes	DLEC1	exm300268
ASD and ID nonsynonymous de novo hit genes	DLEC1	exm300271
ASD and ID nonsynonymous de novo hit genes	DLEC1	exm300292
ASD and ID nonsynonymous de novo hit genes	DLEC1	exm300293
ASD and ID nonsynonymous de novo hit genes	DLEC1	exm300318
ASD and ID nonsynonymous de novo hit genes	DLEC1	exm300323
ASD and ID nonsynonymous de novo hit genes	DLEC1	exm300325
ASD and ID nonsynonymous de novo hit genes	DLEC1	exm300327
ASD and ID nonsynonymous de novo hit genes	DLEC1	exm300330
ASD and ID nonsynonymous de novo hit genes	DLEC1	exm300342
ASD and ID nonsynonymous de novo hit genes	DLEC1	exm300351
ASD and ID nonsynonymous de novo hit genes	DLG4	exm1285816
ASD and ID nonsynonymous de novo hit genes	DLG4	exm1285885
ASD and ID nonsynonymous de novo hit genes	DLL1	exm596383
ASD and ID nonsynonymous de novo hit genes	DLL1	exm596389
ASD and ID nonsynonymous de novo hit genes	DLL1	exm596400
ASD and ID nonsynonymous de novo hit genes	DLL1	exm596403
ASD and ID nonsynonymous de novo hit genes	DLL1	exm596440
ASD and ID nonsynonymous de novo hit genes	DLL1	exm596444
ASD and ID nonsynonymous de novo hit genes	DNAH10	exm1048597
ASD and ID nonsynonymous de novo hit genes	DNAH10	exm1048601
ASD and ID nonsynonymous de novo hit genes	DNAH10	exm1048602
ASD and ID nonsynonymous de novo hit genes	DNAH10	exm1048633
ASD and ID nonsynonymous de novo hit genes	DNAH10	exm1048634
ASD and ID nonsynonymous de novo hit genes	DNAH10	exm1048642
ASD and ID nonsynonymous de novo hit genes	DNAH10	exm1048657
ASD and ID nonsynonymous de novo hit genes	DNAH10	exm1048669
ASD and ID nonsynonymous de novo hit genes	DNAH10	exm1048680
ASD and ID nonsynonymous de novo hit genes	DNAH10	exm1048724
ASD and ID nonsynonymous de novo hit genes	DNAH10	exm1048727
ASD and ID nonsynonymous de novo hit genes	DNAH10	exm1048733
ASD and ID nonsynonymous de novo hit genes	DNAH10	exm1048744
ASD and ID nonsynonymous de novo hit genes	DNAH10	exm1048747
ASD and ID nonsynonymous de novo hit genes	DNAH10	exm1048753
ASD and ID nonsynonymous de novo hit genes	DNAH10	exm1048757
ASD and ID nonsynonymous de novo hit genes	DNAH10	exm1048780
ASD and ID nonsynonymous de novo hit genes	DNAH10	exm1048783
ASD and ID nonsynonymous de novo hit genes	DNAH10	exm1048792
ASD and ID nonsynonymous de novo hit genes	DNAH10	exm1048804
ASD and ID nonsynonymous de novo hit genes	DNAH10	exm1048812
ASD and ID nonsynonymous de novo hit genes	DNAH10	exm1048825
ASD and ID nonsynonymous de novo hit genes	DNAH10	exm1048829
ASD and ID nonsynonymous de novo hit genes	DNAH10	exm1048867
ASD and ID nonsynonymous de novo hit genes	DNAH10	exm1048885
ASD and ID nonsynonymous de novo hit genes	DNAH10	exm1048918
ASD and ID nonsynonymous de novo hit genes	DNAH10	exm1048920
ASD and ID nonsynonymous de novo hit genes	DNAH10	exm1048924
ASD and ID nonsynonymous de novo hit genes	DNAH10	exm1048928
ASD and ID nonsynonymous de novo hit genes	DNAH10	exm1048932
ASD and ID nonsynonymous de novo hit genes	DNAH10	exm1048955
ASD and ID nonsynonymous de novo hit genes	DNAH10	exm1049000
ASD and ID nonsynonymous de novo hit genes	DNAH10	exm1049004
ASD and ID nonsynonymous de novo hit genes	DNAH10	exm1049008
ASD and ID nonsynonymous de novo hit genes	DNAH10	exm1049011
ASD and ID nonsynonymous de novo hit genes	DNAH10	exm1049033
ASD and ID nonsynonymous de novo hit genes	DNAH10	exm1049034
ASD and ID nonsynonymous de novo hit genes	DNAH10	exm1049041
ASD and ID nonsynonymous de novo hit genes	DNAH10	exm1049060
ASD and ID nonsynonymous de novo hit genes	DNAH10	exm1049069
ASD and ID nonsynonymous de novo hit genes	DNAH10	exm1049090
ASD and ID nonsynonymous de novo hit genes	DNAH10	exm1049099
ASD and ID nonsynonymous de novo hit genes	DNAH10	exm1049124
ASD and ID nonsynonymous de novo hit genes	DNAH10	exm1049131
ASD and ID nonsynonymous de novo hit genes	DNAH10	exm1049138
ASD and ID nonsynonymous de novo hit genes	DNAH10	exm1049178
ASD and ID nonsynonymous de novo hit genes	DNAH10	exm1049195
ASD and ID nonsynonymous de novo hit genes	DNAH10	exm1049202
ASD and ID nonsynonymous de novo hit genes	DNAH10	exm1049212
ASD and ID nonsynonymous de novo hit genes	DNAH10	exm1049227
ASD and ID nonsynonymous de novo hit genes	DNAH10	exm1049252
ASD and ID nonsynonymous de novo hit genes	DNAH10	exm1049271
ASD and ID nonsynonymous de novo hit genes	DNAH10	exm1049278
ASD and ID nonsynonymous de novo hit genes	DNAH10	exm1757941
ASD and ID nonsynonymous de novo hit genes	DNAH10	exm1758065
ASD and ID nonsynonymous de novo hit genes	DNAH10	exm1758133
ASD and ID nonsynonymous de novo hit genes	DNAH10	exm2274636
ASD and ID nonsynonymous de novo hit genes	DNAH11	exm608238
ASD and ID nonsynonymous de novo hit genes	DNAH11	exm608257
ASD and ID nonsynonymous de novo hit genes	DNAH11	exm608269
ASD and ID nonsynonymous de novo hit genes	DNAH11	exm608299
ASD and ID nonsynonymous de novo hit genes	DNAH11	exm608301
ASD and ID nonsynonymous de novo hit genes	DNAH11	exm608314
ASD and ID nonsynonymous de novo hit genes	DNAH11	exm608337
ASD and ID nonsynonymous de novo hit genes	DNAH11	exm608351
ASD and ID nonsynonymous de novo hit genes	DNAH11	exm608362
ASD and ID nonsynonymous de novo hit genes	DNAH11	exm608395
ASD and ID nonsynonymous de novo hit genes	DNAH11	exm608409
ASD and ID nonsynonymous de novo hit genes	DNAH11	exm608421
ASD and ID nonsynonymous de novo hit genes	DNAH11	exm608426
ASD and ID nonsynonymous de novo hit genes	DNAH11	exm608433
ASD and ID nonsynonymous de novo hit genes	DNAH11	exm608437
ASD and ID nonsynonymous de novo hit genes	DNAH11	exm608438
ASD and ID nonsynonymous de novo hit genes	DNAH11	exm608462
ASD and ID nonsynonymous de novo hit genes	DNAH11	exm608479
ASD and ID nonsynonymous de novo hit genes	DNAH11	exm608487
ASD and ID nonsynonymous de novo hit genes	DNAH11	exm608510
ASD and ID nonsynonymous de novo hit genes	DNAH11	exm608512
ASD and ID nonsynonymous de novo hit genes	DNAH11	exm608528
ASD and ID nonsynonymous de novo hit genes	DNAH11	exm608532
ASD and ID nonsynonymous de novo hit genes	DNAH11	exm608560
ASD and ID nonsynonymous de novo hit genes	DNAH11	exm608561
ASD and ID nonsynonymous de novo hit genes	DNAH11	exm608567
ASD and ID nonsynonymous de novo hit genes	DNAH11	exm608589
ASD and ID nonsynonymous de novo hit genes	DNAH11	exm608591
ASD and ID nonsynonymous de novo hit genes	DNAH11	exm608597
ASD and ID nonsynonymous de novo hit genes	DNAH11	exm608612
ASD and ID nonsynonymous de novo hit genes	DNAH11	exm608629
ASD and ID nonsynonymous de novo hit genes	DNAH11	exm608660
ASD and ID nonsynonymous de novo hit genes	DNAH11	exm608665
ASD and ID nonsynonymous de novo hit genes	DNAH11	exm608671
ASD and ID nonsynonymous de novo hit genes	DNAH11	exm608690
ASD and ID nonsynonymous de novo hit genes	DNAH11	exm608697
ASD and ID nonsynonymous de novo hit genes	DNAH11	exm608701
ASD and ID nonsynonymous de novo hit genes	DNAH11	exm608713
ASD and ID nonsynonymous de novo hit genes	DNAH11	exm608719
ASD and ID nonsynonymous de novo hit genes	DNAH11	exm608734
ASD and ID nonsynonymous de novo hit genes	DNAH11	exm608744
ASD and ID nonsynonymous de novo hit genes	DNAH11	exm608747
ASD and ID nonsynonymous de novo hit genes	DNAH11	exm608750
ASD and ID nonsynonymous de novo hit genes	DNAH11	exm608802
ASD and ID nonsynonymous de novo hit genes	DNAH11	exm608805
ASD and ID nonsynonymous de novo hit genes	DNAH11	exm608813
ASD and ID nonsynonymous de novo hit genes	DNAH11	exm608866
ASD and ID nonsynonymous de novo hit genes	DNAH11	exm608867
ASD and ID nonsynonymous de novo hit genes	DNAH11	exm608870
ASD and ID nonsynonymous de novo hit genes	DNAH11	exm608880
ASD and ID nonsynonymous de novo hit genes	DNAH11	exm608882
ASD and ID nonsynonymous de novo hit genes	DNAH11	exm608901
ASD and ID nonsynonymous de novo hit genes	DNAH11	exm608905
ASD and ID nonsynonymous de novo hit genes	DNAH11	exm608917
ASD and ID nonsynonymous de novo hit genes	DNAH11	exm608920
ASD and ID nonsynonymous de novo hit genes	DNAH11	exm608926
ASD and ID nonsynonymous de novo hit genes	DNAH17	exm1360454
ASD and ID nonsynonymous de novo hit genes	DNAH17	exm1360458
ASD and ID nonsynonymous de novo hit genes	DNAH17	exm1360463
ASD and ID nonsynonymous de novo hit genes	DNAH17	exm1360471
ASD and ID nonsynonymous de novo hit genes	DNAH17	exm1360482
ASD and ID nonsynonymous de novo hit genes	DNAH17	exm1360524
ASD and ID nonsynonymous de novo hit genes	DNAH17	exm1360536
ASD and ID nonsynonymous de novo hit genes	DNAH17	exm1360544
ASD and ID nonsynonymous de novo hit genes	DNAH17	exm1360550
ASD and ID nonsynonymous de novo hit genes	DNAH17	exm1360551
ASD and ID nonsynonymous de novo hit genes	DNAH17	exm1360554
ASD and ID nonsynonymous de novo hit genes	DNAH17	exm1360558
ASD and ID nonsynonymous de novo hit genes	DNAH17	exm1360568
ASD and ID nonsynonymous de novo hit genes	DNAH17	exm1360582
ASD and ID nonsynonymous de novo hit genes	DNAH17	exm1360586
ASD and ID nonsynonymous de novo hit genes	DNAH17	exm1360587
ASD and ID nonsynonymous de novo hit genes	DNAH17	exm1360594
ASD and ID nonsynonymous de novo hit genes	DNAH17	exm1360635
ASD and ID nonsynonymous de novo hit genes	DNAH17	exm1360643
ASD and ID nonsynonymous de novo hit genes	DNAH17	exm1360655
ASD and ID nonsynonymous de novo hit genes	DNAH17	exm1360712
ASD and ID nonsynonymous de novo hit genes	DNAH17	exm1360726
ASD and ID nonsynonymous de novo hit genes	DNAH17	exm1360736
ASD and ID nonsynonymous de novo hit genes	DNAH17	exm1360766
ASD and ID nonsynonymous de novo hit genes	DNAH17	exm1360802
ASD and ID nonsynonymous de novo hit genes	DNAH17	exm1360834
ASD and ID nonsynonymous de novo hit genes	DNAH17	exm1360837
ASD and ID nonsynonymous de novo hit genes	DNAH17	exm1360852
ASD and ID nonsynonymous de novo hit genes	DNAH17	exm1360855
ASD and ID nonsynonymous de novo hit genes	DNAH17	exm1360858
ASD and ID nonsynonymous de novo hit genes	DNAH17	exm1360865
ASD and ID nonsynonymous de novo hit genes	DNAH17	exm1360867
ASD and ID nonsynonymous de novo hit genes	DNAH17	exm1360870
ASD and ID nonsynonymous de novo hit genes	DNAH17	exm1360873
ASD and ID nonsynonymous de novo hit genes	DNAH17	exm1360879
ASD and ID nonsynonymous de novo hit genes	DNAH17	exm1360884
ASD and ID nonsynonymous de novo hit genes	DNAH17	exm1360894
ASD and ID nonsynonymous de novo hit genes	DNAH17	exm1360914
ASD and ID nonsynonymous de novo hit genes	DNAH17	exm1360938
ASD and ID nonsynonymous de novo hit genes	DNAH17	exm1360985
ASD and ID nonsynonymous de novo hit genes	DNAH17	exm1360989
ASD and ID nonsynonymous de novo hit genes	DNAH17	exm1360999
ASD and ID nonsynonymous de novo hit genes	DNAH17	exm1361002
ASD and ID nonsynonymous de novo hit genes	DNAH17	exm1361013
ASD and ID nonsynonymous de novo hit genes	DNAH17	exm1361014
ASD and ID nonsynonymous de novo hit genes	DNAH17	exm1361027
ASD and ID nonsynonymous de novo hit genes	DNAH17	exm1361033
ASD and ID nonsynonymous de novo hit genes	DNAH17	exm1361054
ASD and ID nonsynonymous de novo hit genes	DNAH17	exm1361055
ASD and ID nonsynonymous de novo hit genes	DNAH17	exm1361064
ASD and ID nonsynonymous de novo hit genes	DNAH17	exm1361080
ASD and ID nonsynonymous de novo hit genes	DNAH17	exm1361081
ASD and ID nonsynonymous de novo hit genes	DNAH17	exm1361106
ASD and ID nonsynonymous de novo hit genes	DNAH17	exm1361159
ASD and ID nonsynonymous de novo hit genes	DNAH17	exm1361160
ASD and ID nonsynonymous de novo hit genes	DNAH17	exm1361190
ASD and ID nonsynonymous de novo hit genes	DNAH17	exm1361226
ASD and ID nonsynonymous de novo hit genes	DNAH17	exm1361249
ASD and ID nonsynonymous de novo hit genes	DNAH17	exm1361255
ASD and ID nonsynonymous de novo hit genes	DNAH17	exm1361267
ASD and ID nonsynonymous de novo hit genes	DNAH17	exm1361291
ASD and ID nonsynonymous de novo hit genes	DNAH17	exm1361312
ASD and ID nonsynonymous de novo hit genes	DNAH17	exm1361335
ASD and ID nonsynonymous de novo hit genes	DNAH17	exm1361359
ASD and ID nonsynonymous de novo hit genes	DNAH17	exm1361362
ASD and ID nonsynonymous de novo hit genes	DNAH17	exm1361368
ASD and ID nonsynonymous de novo hit genes	DNAH17	exm1361377
ASD and ID nonsynonymous de novo hit genes	DNAH17	exm1361386
ASD and ID nonsynonymous de novo hit genes	DNAH17	exm1361391
ASD and ID nonsynonymous de novo hit genes	DNAH17	exm1361405
ASD and ID nonsynonymous de novo hit genes	DNAH17	exm1361407
ASD and ID nonsynonymous de novo hit genes	DNAH17	exm1361451
ASD and ID nonsynonymous de novo hit genes	DNAH17	exm1361485
ASD and ID nonsynonymous de novo hit genes	DNAH17	exm2276546
ASD and ID nonsynonymous de novo hit genes	DNAH17	exm2276547
ASD and ID nonsynonymous de novo hit genes	DNAH2	exm1288821
ASD and ID nonsynonymous de novo hit genes	DNAH2	exm1288826
ASD and ID nonsynonymous de novo hit genes	DNAH2	exm1288894
ASD and ID nonsynonymous de novo hit genes	DNAH2	exm1288897
ASD and ID nonsynonymous de novo hit genes	DNAH2	exm1288912
ASD and ID nonsynonymous de novo hit genes	DNAH2	exm1288927
ASD and ID nonsynonymous de novo hit genes	DNAH2	exm1288939
ASD and ID nonsynonymous de novo hit genes	DNAH2	exm1288949
ASD and ID nonsynonymous de novo hit genes	DNAH2	exm1288980
ASD and ID nonsynonymous de novo hit genes	DNAH2	exm1288982
ASD and ID nonsynonymous de novo hit genes	DNAH2	exm1288986
ASD and ID nonsynonymous de novo hit genes	DNAH2	exm1288990
ASD and ID nonsynonymous de novo hit genes	DNAH2	exm1289012
ASD and ID nonsynonymous de novo hit genes	DNAH2	exm1289032
ASD and ID nonsynonymous de novo hit genes	DNAH2	exm1289062
ASD and ID nonsynonymous de novo hit genes	DNAH2	exm1289069
ASD and ID nonsynonymous de novo hit genes	DNAH2	exm1289075
ASD and ID nonsynonymous de novo hit genes	DNAH2	exm1289098
ASD and ID nonsynonymous de novo hit genes	DNAH2	exm1289124
[truncated: 22,142 more rows]
